# Supplementary material for: The crystal structure of KScP2O7
Source: Acta Crystallogr E Crystallogr Commun. 2020 Aug 4;76(Pt 9):1412–6. doi: 10.1107/S2056989020010427 (PMC7472755; doi:10.1107/S2056989020010427)
Supplement: Supplementary file 1 [file e-76-01412-sup1.cif]

##############################################################################
#                                                                            #
# This CIF contains the data in a paper accepted for publication in          #
# Acta Crystallographica Section E. It conforms to the requirements of       #
# Notes for Authors for Acta Crystallographica Section E, and has been       #
# peer reviewed under the auspices of the IUCr Commission on Journals.       #
#                                                                            #
# Full details of the Crystallographic Information File format               #
# are given in the paper "The Crystallographic Information File (CIF):       #
# a New Standard Archive File for Crystallography" by S. R. Hall, F. H.      #
# Allen and I. D. Brown [Acta Cryst. (1991), A47, 655-685].                  #
#                                                                            #
# The current version of the core CIF dictionary is obtainable from          #
# ftp://ftp.iucr.org/pub/cif_core.dic.                                       #
#                                                                            #
# Software is freely available for graphical display of the structure(s)     #
# in this CIF. For information consult the CIF software page                 #
# http://www.iucr.org/resources/cif/software.                                #
#                                                                            #
# This file may be used for bona fide research purposes within the           #
# scientific community so long as proper attribution is given to the journal # 
# article from which it was obtained.                                        #
#                                                                            #
##############################################################################
data_global
_audit_creation_method     'WinGX routine CIF_UPDATE'
_audit_conform_dict_name     cif_core.dic
_audit_conform_dict_version     2.4.3
_journal_data_validation_number     ?
_journal_date_recd_electronic     2020-07-24
_journal_date_accepted     2020-07-28
_journal_name_full     'Acta Crystallographica, Section E'
_journal_year     2020
_journal_volume     76
_journal_issue      9
_journal_page_first     1412
_journal_page_last     1416
_journal_paper_category     GI
_journal_paper_doi     10.1107/S2056989020010427
_journal_coeditor_code     WM5578
_publ_contact_author_name
;
Redhammer, G\"unther J.
;
_publ_contact_author_address
;
University of Salzburg
Chemistry and Physics of Materials
Jakob-Haringerstr. 2A
5020 Salzburg
Austria
;
_publ_contact_author_email     'guenther.redhammer@sbg.ac.at'
_publ_contact_author_fax     ?
_publ_contact_author_phone     ?
_publ_section_title
;
The crystal structure of KScP~2~O~7~
;
_publ_section_title_footnote     .
loop_
    _publ_author_name
    _publ_author_footnote
    _publ_author_address
    'Redhammer, G\"unther J.' .
;
Chemistry and Physics of Materials
University of Salzburg
Jakob-Haringerstr. 2A
5020 Salzburg
Austria
;
    'Tippelt, Gerold' .
;
Chemistry and Physics of Materials
University of Salzburg
Jakob-Haringerstr. 2A
5020 Salzburg
Austria
;
_publ_section_synopsis
;
The crystal structure of the pyrophosphate KScP~2~O~7~ crystallizes in the
KAlP~2~O~7~ structure type and is compared with other structures of the
K<i>M</i>^III^P~2~O~7~ series (<i>M</i> = Al--Y).
;
data_I
_audit_creation_method     'WinGX routine CIF_UPDATE'
_audit_conform_dict_name     cif_core.dic
_audit_conform_dict_version     2.4.5
_chemical_name_systematic
;
Potassium scandium diphosphate
;
_chemical_formula_moiety     'O7 P2 K1 Sc1'
_chemical_formula_sum     'O7 P2 K1 Sc1'
_chemical_formula_iupac     'K Sc P2 O7'
_chemical_formula_weight     258
_symmetry_cell_setting     monoclinic
_symmetry_space_group_name_H-M     'P 21/c'
_symmetry_space_group_name_Hall     '-P 2ybc'
loop_
    _symmetry_equiv_pos_as_xyz
    'x, y, z'
    '-x, y+1/2, -z+1/2'
    '-x, -y, -z'
    'x, -y-1/2, z-1/2'
_cell_length_a     7.46340(10)
_cell_length_b     10.39020(10)
_cell_length_c     8.37470(10)
_cell_angle_alpha     90
_cell_angle_beta     106.49
_cell_angle_gamma     90
_cell_volume     622.715(13)
_cell_formula_units_Z     4
_cell_measurement_reflns_used     20981
_cell_measurement_theta_min     2.846
_cell_measurement_theta_max     36.508
_cell_measurement_temperature     293(2)
_exptl_crystal_description     prismatic
_exptl_crystal_colour     colorless
_exptl_crystal_size_max     0.16
_exptl_crystal_size_mid     0.09
_exptl_crystal_size_min     0.08
_exptl_crystal_density_diffrn     2.752
_exptl_crystal_density_method     'not measured'
_exptl_crystal_F_000     504
_exptl_absorpt_coefficient_mu     2.349
_exptl_absorpt_correction_type     multi-scan
_exptl_absorpt_process_details
;
(<i>SADABS</i>; Krause <i>et al.</i>, 2015)
;
_exptl_absorpt_correction_T_min     0.38
_exptl_absorpt_correction_T_max     0.52
_diffrn_ambient_temperature     293(2)
_diffrn_radiation_type     MoK\a
_diffrn_radiation_wavelength     0.71073
_diffrn_radiation_monochromator     graphite
_diffrn_measurement_device_type     'Bruker SMART APEX CCD'
_diffrn_measurement_device     '3-circle diffractometer'
_diffrn_measurement_method     'rotation, \w-scans at 4 different \f positions'
_diffrn_reflns_number     20981
_diffrn_reflns_av_R_equivalents     0.0214
_diffrn_reflns_av_unetI/netI     0.0137
_diffrn_reflns_theta_min     2.846
_diffrn_reflns_theta_max     36.508
_diffrn_reflns_theta_full     25.242
_diffrn_measured_fraction_theta_max     0.975
_diffrn_measured_fraction_theta_full     0.997
_diffrn_reflns_limit_h_min     -12
_diffrn_reflns_limit_h_max     12
_diffrn_reflns_limit_k_min     -17
_diffrn_reflns_limit_k_max     17
_diffrn_reflns_limit_l_min     -13
_diffrn_reflns_limit_l_max     13
_diffrn_radiation_probe     x-ray
_reflns_number_total     2985
_reflns_number_gt     2850
_reflns_threshold_expression     'I > 2\s(I)'
_refine_ls_structure_factor_coef     Fsqd
_refine_ls_matrix_type     full
_refine_ls_R_factor_all     0.0189
_refine_ls_R_factor_gt     0.0179
_refine_ls_wR_factor_gt     0.0481
_refine_ls_wR_factor_ref     0.0488
_refine_ls_goodness_of_fit_ref     1.054
_refine_ls_restrained_S_all     1.054
_refine_ls_number_reflns     2985
_refine_ls_number_parameters     101
_refine_ls_number_restraints     0
_refine_ls_number_constraints     0
_refine_ls_hydrogen_treatment     undef
_refine_ls_weighting_scheme     calc
_refine_ls_weighting_details
              'w=1/[\s^2^(Fo^2^)+(0.0257P)^2^+0.2740P] where P=(Fo^2^+2Fc^2^)/3'
_atom_sites_solution_primary     direct
_atom_sites_solution_secondary     direct
_refine_ls_shift/su_max     0.001
_refine_ls_shift/su_mean     0
_refine_diff_density_max     0.792
_refine_diff_density_min     -0.663
_refine_ls_extinction_method
;
SHELXL2014/7 (Sheldrick 2015)
;
_refine_ls_extinction_coef     0.0429(15)
_refine_ls_extinction_expression
                                    Fc^*^=kFc[1+0.001xFc^2^\l^3^/sin(2\q)]^-1/4^
loop_
    _atom_type_symbol
    _atom_type_description
    _atom_type_scat_dispersion_real
    _atom_type_scat_dispersion_imag
    _atom_type_scat_source
    O O 0.0106 0.006 'International Tables Vol C Tables 4.2.6.8 and 6.1.1.4'
    P P 0.1023 0.0942 'International Tables Vol C Tables 4.2.6.8 and 6.1.1.4'
    K K 0.2009 0.2494 'International Tables Vol C Tables 4.2.6.8 and 6.1.1.4'
    Sc Sc 0.2519 0.3716 'International Tables Vol C Tables 4.2.6.8 and 6.1.1.4'
_computing_data_collection
;
APEX2 (Bruker, 2012)
;
_computing_cell_refinement
;
SAINT (Bruker, 2012)
;
_computing_data_reduction
;
SAINT (Bruker, 2012)
;
_computing_structure_solution
;
SIR2014 (Burla <i>et al.</i>,  2005)
;
_computing_structure_refinement
;
<i>SHELXL2014/7</i> (Sheldrick, 2015)
;
_computing_molecular_graphics
;
DIAMOND (Brandenburg, 2006), ORTEP for Windows (Farrugia, 2012)
;
_computing_publication_material
;
WinGX publication routines (Farrugia, 2012)
;
loop_
    _atom_site_type_symbol
    _atom_site_label
    _atom_site_fract_x
    _atom_site_fract_y
    _atom_site_fract_z
    _atom_site_U_iso_or_equiv
    _atom_site_adp_type
    _atom_site_calc_flag
    _atom_site_occupancy
    _atom_site_disorder_assembly
    _atom_site_disorder_group
    K K1 0.82123(3) 0.67829(3) 0.94124(3) 0.02342(6) Uani d 1 . .
    Sc Sc1 0.76534(2) 0.09952(2) 0.74255(2) 0.00607(4) Uani d 1 . .
    P P1 0.55749(3) 0.36164(2) 0.80923(2) 0.00673(5) Uani d 1 . .
    P P2 0.86703(3) 0.40292(2) 0.67637(3) 0.00681(5) Uani d 1 . .
    O O1 0.54575(9) 0.22058(6) 0.76034(9) 0.01132(11) Uani d 1 . .
    O O2 0.36433(9) 0.42041(6) 0.76741(9) 0.01313(11) Uani d 1 . .
    O O3 0.67337(11) 0.38889(7) 0.98492(9) 0.01712(13) Uani d 1 . .
    O O4 0.66159(9) 0.43502(6) 0.69104(8) 0.01167(11) Uani d 1 . .
    O O5 0.99440(9) 0.50481(6) 0.77947(8) 0.01003(10) Uani d 1 . .
    O O6 0.85616(11) 0.40831(7) 0.49554(8) 0.01632(13) Uani d 1 . .
    O O7 0.92157(9) 0.27011(6) 0.75056(8) 0.01088(10) Uani d 1 . .
loop_
    _atom_site_aniso_label
    _atom_site_aniso_U_11
    _atom_site_aniso_U_22
    _atom_site_aniso_U_33
    _atom_site_aniso_U_12
    _atom_site_aniso_U_13
    _atom_site_aniso_U_23
    K1 0.02013(10) 0.02973(12) 0.01843(10) 0.00408(8) 0.00226(7) -0.00089(8)
    Sc1 0.00647(6) 0.00539(6) 0.00639(6) 0.00013(4) 0.00190(4) -0.00015(4)
    P1 0.00662(8) 0.00633(8) 0.00731(8) 0.00074(6) 0.00208(6) -0.00046(6)
    P2 0.00755(8) 0.00703(8) 0.00616(8) -0.00186(6) 0.00246(6) -0.00017(5)
    O1 0.0091(2) 0.0070(2) 0.0185(3) 0.00026(18) 0.0050(2) -0.00208(19)
    O2 0.0086(2) 0.0100(2) 0.0214(3) 0.00284(19) 0.0052(2) -0.0002(2)
    O3 0.0209(3) 0.0207(3) 0.0073(3) 0.0010(3) -0.0001(2) -0.0025(2)
    O4 0.0086(2) 0.0124(2) 0.0150(3) 0.00151(19) 0.0050(2) 0.0054(2)
    O5 0.0103(2) 0.0097(2) 0.0107(2) -0.00398(18) 0.00393(19) -0.00307(18)
    O6 0.0199(3) 0.0229(3) 0.0069(2) -0.0082(2) 0.0049(2) -0.0016(2)
    O7 0.0098(2) 0.0069(2) 0.0159(3) -0.00059(18) 0.0035(2) 0.00091(19)
_geom_special_details
;
 All esds (except the esd in the dihedral angle between two l.s. planes)
 are estimated using the full covariance matrix.  The cell esds are taken
 into account individually in the estimation of esds in distances, angles
 and torsion angles; correlations between esds in cell parameters are only
 used when they are defined by crystal symmetry.  An approximate (isotropic)
 treatment of cell esds is used for estimating esds involving l.s. planes.
;
loop_
    _geom_bond_atom_site_label_1
    _geom_bond_atom_site_label_2
    _geom_bond_site_symmetry_2
    _geom_bond_distance
    _geom_bond_publ_flag
    K1 O5 . 2.7837(7) ?
    K1 O7 3_767 2.7966(7) ?
    K1 O1 2_656 2.8141(7) ?
    K1 O7 2_756 2.9876(7) ?
    K1 O5 3_767 3.0259(7) ?
    K1 O2 2_656 3.1505(7) ?
    K1 O3 . 3.2592(8) ?
    K1 O4 . 3.2835(7) ?
    K1 O2 3_667 3.2927(7) ?
    K1 O6 2_756 3.3265(9) ?
    K1 P2 3_767 3.4856(3) ?
    K1 P1 2_656 3.5570(3) ?
    Sc1 O6 4_566 2.0346(7) ?
    Sc1 O3 4_565 2.0736(7) ?
    Sc1 O2 2_646 2.0884(6) ?
    Sc1 O5 2_746 2.0989(6) ?
    Sc1 O1 . 2.1045(6) ?
    Sc1 O7 . 2.1122(6) ?
    Sc1 K1 2_746 3.9059(3) ?
    Sc1 K1 4_565 3.9333(3) ?
    Sc1 K1 3_767 4.1501(3) ?
    Sc1 K1 2_646 4.2870(3) ?
    P1 O3 . 1.5068(7) ?
    P1 O2 . 1.5123(7) ?
    P1 O1 . 1.5176(6) ?
    P1 O4 . 1.6128(6) ?
    P1 K1 2_646 3.5569(3) ?
    P2 O6 . 1.4944(7) ?
    P2 O5 . 1.5178(6) ?
    P2 O7 . 1.5207(6) ?
    P2 O4 . 1.6076(6) ?
    P2 K1 3_767 3.4856(3) ?
    P2 K1 2_746 3.6237(3) ?
    O1 K1 2_646 2.8141(7) ?
    O2 Sc1 2_656 2.0883(6) ?
    O2 K1 2_646 3.1505(7) ?
    O2 K1 3_667 3.2927(7) ?
    O3 Sc1 4_566 2.0736(7) ?
    O5 Sc1 2_756 2.0990(6) ?
    O5 K1 3_767 3.0259(7) ?
    O6 Sc1 4_565 2.0346(7) ?
    O6 K1 2_746 3.3265(9) ?
    O7 K1 3_767 2.7966(7) ?
    O7 K1 2_746 2.9875(7) ?
loop_
    _geom_angle_atom_site_label_1
    _geom_angle_atom_site_label_2
    _geom_angle_atom_site_label_3
    _geom_angle_site_symmetry_1
    _geom_angle_site_symmetry_3
    _geom_angle
    _geom_angle_publ_flag
    O5 K1 O7 . 3_767 106.35(2) ?
    O5 K1 O1 . 2_656 108.45(2) ?
    O7 K1 O1 3_767 2_656 145.07(2) ?
    O5 K1 O7 . 2_756 59.145(18) ?
    O7 K1 O7 3_767 2_756 93.300(18) ?
    O1 K1 O7 2_656 2_756 106.983(19) ?
    O5 K1 O5 . 3_767 78.29(2) ?
    O7 K1 O5 3_767 3_767 50.565(17) ?
    O1 K1 O5 2_656 3_767 135.51(2) ?
    O7 K1 O5 2_756 3_767 113.314(18) ?
    O5 K1 O2 . 2_656 116.03(2) ?
    O7 K1 O2 3_767 2_656 115.93(2) ?
    O1 K1 O2 2_656 2_656 48.919(17) ?
    O7 K1 O2 2_756 2_656 72.254(18) ?
    O5 K1 O2 3_767 2_656 164.277(19) ?
    O5 K1 O3 . . 71.10(2) ?
    O7 K1 O3 3_767 . 103.820(19) ?
    O1 K1 O3 2_656 . 84.749(19) ?
    O7 K1 O3 2_756 . 130.140(19) ?
    O5 K1 O3 3_767 . 55.064(17) ?
    O2 K1 O3 2_656 . 133.582(19) ?
    O5 K1 O4 . . 47.582(17) ?
    O7 K1 O4 3_767 . 140.014(19) ?
    O1 K1 O4 2_656 . 67.811(18) ?
    O7 K1 O4 2_756 . 94.293(17) ?
    O5 K1 O4 3_767 . 90.703(17) ?
    O2 K1 O4 2_656 . 103.768(18) ?
    O3 K1 O4 . . 44.629(17) ?
    O5 K1 O2 . 3_667 120.669(19) ?
    O7 K1 O2 3_767 3_667 72.463(19) ?
    O1 K1 O2 2_656 3_667 87.172(19) ?
    O7 K1 O2 2_756 3_667 165.347(19) ?
    O5 K1 O2 3_767 3_667 54.972(17) ?
    O2 K1 O2 2_656 3_667 116.65(2) ?
    O3 K1 O2 . 3_667 53.305(18) ?
    O4 K1 O2 . 3_667 94.610(18) ?
    O5 K1 O6 . 2_756 97.331(19) ?
    O7 K1 O6 3_767 2_756 55.891(18) ?
    O1 K1 O6 2_656 2_756 121.365(19) ?
    O7 K1 O6 2_756 2_756 46.342(17) ?
    O5 K1 O6 3_767 2_756 100.309(18) ?
    O2 K1 O6 2_656 2_756 72.478(18) ?
    O3 K1 O6 . 2_756 153.88(2) ?
    O4 K1 O6 . 2_756 140.332(18) ?
    O2 K1 O6 3_667 2_756 122.924(18) ?
    O5 K1 P2 . 3_767 90.537(15) ?
    O7 K1 P2 3_767 3_767 25.078(13) ?
    O1 K1 P2 2_656 3_767 150.579(16) ?
    O7 K1 P2 2_756 3_767 102.011(14) ?
    O5 K1 P2 3_767 3_767 25.736(12) ?
    O2 K1 P2 2_656 3_767 140.943(16) ?
    O3 K1 P2 . 3_767 80.358(14) ?
    O4 K1 P2 . 3_767 115.250(14) ?
    O2 K1 P2 3_667 3_767 63.593(13) ?
    O6 K1 P2 2_756 3_767 76.323(13) ?
    O5 K1 P1 . 2_656 117.439(16) ?
    O7 K1 P1 3_767 2_656 131.596(16) ?
    O1 K1 P1 2_656 2_656 24.144(13) ?
    O7 K1 P1 2_756 2_656 92.076(14) ?
    O5 K1 P1 3_767 2_656 154.610(15) ?
    O2 K1 P1 2_656 2_656 25.133(12) ?
    O3 K1 P1 . 2_656 108.821(15) ?
    O4 K1 P1 . 2_656 87.268(13) ?
    O2 K1 P1 3_667 2_656 99.950(13) ?
    O6 K1 P1 2_756 2_656 97.304(14) ?
    P2 K1 P1 3_767 2_656 151.985(9) ?
    O6 Sc1 O3 4_566 4_565 178.96(3) ?
    O6 Sc1 O2 4_566 2_646 91.12(3) ?
    O3 Sc1 O2 4_565 2_646 89.85(3) ?
    O6 Sc1 O5 4_566 2_746 91.86(3) ?
    O3 Sc1 O5 4_565 2_746 88.54(3) ?
    O2 Sc1 O5 2_646 2_746 88.65(3) ?
    O6 Sc1 O1 4_566 . 89.20(3) ?
    O3 Sc1 O1 4_565 . 90.26(3) ?
    O2 Sc1 O1 2_646 . 100.03(3) ?
    O5 Sc1 O1 2_746 . 171.24(3) ?
    O6 Sc1 O7 4_566 . 89.01(3) ?
    O3 Sc1 O7 4_565 . 90.06(3) ?
    O2 Sc1 O7 2_646 . 173.98(3) ?
    O5 Sc1 O7 2_746 . 85.32(2) ?
    O1 Sc1 O7 . . 86.00(2) ?
    O6 Sc1 K1 4_566 2_746 110.60(2) ?
    O3 Sc1 K1 4_565 2_746 69.08(2) ?
    O2 Sc1 K1 2_646 2_746 125.45(2) ?
    O5 Sc1 K1 2_746 2_746 43.401(17) ?
    O1 Sc1 K1 . 2_746 128.378(19) ?
    O7 Sc1 K1 . 2_746 49.150(18) ?
    O6 Sc1 K1 4_566 4_565 125.03(2) ?
    O3 Sc1 K1 4_565 4_565 55.89(2) ?
    O2 Sc1 K1 2_646 4_565 56.82(2) ?
    O5 Sc1 K1 2_746 4_565 49.513(18) ?
    O1 Sc1 K1 . 4_565 135.284(19) ?
    O7 Sc1 K1 . 4_565 118.557(19) ?
    K1 Sc1 K1 2_746 4_565 70.210(7) ?
    O6 Sc1 K1 4_566 3_767 52.43(2) ?
    O3 Sc1 K1 4_565 3_767 126.74(2) ?
    O2 Sc1 K1 2_646 3_767 140.66(2) ?
    O5 Sc1 K1 2_746 3_767 79.508(19) ?
    O1 Sc1 K1 . 3_767 94.313(18) ?
    O7 Sc1 K1 . 3_767 37.741(18) ?
    K1 Sc1 K1 2_746 3_767 66.889(5) ?
    K1 Sc1 K1 4_565 3_767 128.501(4) ?
    O6 Sc1 K1 4_566 2_646 112.70(2) ?
    O3 Sc1 K1 4_565 2_646 67.21(2) ?
    O2 Sc1 K1 2_646 2_646 75.012(19) ?
    O5 Sc1 K1 2_746 2_646 150.317(19) ?
    O1 Sc1 K1 . 2_646 34.402(18) ?
    O7 Sc1 K1 . 2_646 110.455(18) ?
    K1 Sc1 K1 2_746 2_646 131.220(7) ?
    K1 Sc1 K1 4_565 2_646 101.144(6) ?
    K1 Sc1 K1 3_767 2_646 128.415(5) ?
    O3 P1 O2 . . 113.29(4) ?
    O3 P1 O1 . . 114.72(4) ?
    O2 P1 O1 . . 110.44(4) ?
    O3 P1 O4 . . 105.51(4) ?
    O2 P1 O4 . . 105.11(4) ?
    O1 P1 O4 . . 106.97(4) ?
    O3 P1 K1 . 2_646 144.71(3) ?
    O2 P1 K1 . 2_646 62.23(3) ?
    O1 P1 K1 . 2_646 49.33(3) ?
    O4 P1 K1 . 2_646 109.38(3) ?
    O3 P1 K1 . . 56.74(3) ?
    O2 P1 K1 . . 95.62(3) ?
    O1 P1 K1 . . 153.20(3) ?
    O4 P1 K1 . . 58.24(3) ?
    K1 P1 K1 2_646 . 152.503(8) ?
    O6 P2 O5 . . 113.29(4) ?
    O6 P2 O7 . . 112.29(4) ?
    O5 P2 O7 . . 110.41(4) ?
    O6 P2 O4 . . 106.93(4) ?
    O5 P2 O4 . . 105.59(4) ?
    O7 P2 O4 . . 107.91(3) ?
    O6 P2 K1 . 3_767 140.37(3) ?
    O5 P2 K1 . 3_767 59.96(3) ?
    O7 P2 K1 . 3_767 51.21(3) ?
    O4 P2 K1 . 3_767 112.48(3) ?
    O6 P2 K1 . 2_746 66.61(3) ?
    O5 P2 K1 . 2_746 104.90(3) ?
    O7 P2 K1 . 2_746 53.74(3) ?
    O4 P2 K1 . 2_746 148.68(3) ?
    K1 P2 K1 3_767 2_746 77.363(6) ?
    O6 P2 K1 . . 126.27(3) ?
    O5 P2 K1 . . 42.96(2) ?
    O7 P2 K1 . . 121.13(3) ?
    O4 P2 K1 . . 62.66(3) ?
    K1 P2 K1 3_767 . 77.719(8) ?
    K1 P2 K1 2_746 . 146.911(7) ?
    P1 O1 Sc1 . . 127.58(4) ?
    P1 O1 K1 . 2_646 106.53(3) ?
    Sc1 O1 K1 . 2_646 120.60(3) ?
    P1 O2 Sc1 . 2_656 140.31(4) ?
    P1 O2 K1 . 2_646 92.64(3) ?
    Sc1 O2 K1 2_656 2_646 124.31(3) ?
    P1 O2 K1 . 3_667 106.05(3) ?
    Sc1 O2 K1 2_656 3_667 91.12(2) ?
    K1 O2 K1 2_646 3_667 87.202(17) ?
    P1 O3 Sc1 . 4_566 162.86(5) ?
    P1 O3 K1 . . 100.52(4) ?
    Sc1 O3 K1 4_566 . 92.33(3) ?
    P2 O4 P1 . . 125.80(4) ?
    P2 O4 K1 . . 91.56(3) ?
    P1 O4 K1 . . 97.07(3) ?
    P2 O5 Sc1 . 2_756 133.60(4) ?
    P2 O5 K1 . . 115.23(3) ?
    Sc1 O5 K1 2_756 . 105.40(2) ?
    P2 O5 K1 . 3_767 94.31(3) ?
    Sc1 O5 K1 2_756 3_767 98.65(2) ?
    K1 O5 K1 . 3_767 101.71(2) ?
    P2 O6 Sc1 . 4_565 163.73(5) ?
    P2 O6 K1 . 2_746 89.04(3) ?
    Sc1 O6 K1 4_565 2_746 98.58(3) ?
    P2 O7 Sc1 . . 131.85(4) ?
    P2 O7 K1 . 3_767 103.71(3) ?
    Sc1 O7 K1 . 3_767 114.72(3) ?
    P2 O7 K1 . 2_746 102.03(3) ?
    Sc1 O7 K1 . 2_746 98.52(2) ?
    K1 O7 K1 3_767 2_746 100.37(2) ?
_iucr_refine_instructions_details
;
    ksp_f1_1_0m.res created by SHELXL-2014/7
TITL  SIR2014 run in space group P 1 21/c 1
CELL   0.71073    7.4634  10.3902   8.3747  90.000 106.494  90.000
ZERR         4    0.0001   0.0001   0.0001   0.000   0.000   0.000
LATT  1
SYMM -X,1/2+Y,1/2-Z
SFAC O P K SC
UNIT 28 8 4 4
L.S.   20
omit    -1   3   2
omit     0   4   2
omit     2   2   1
ACTA
LIST 4
BOND   $H
FMAP   2
PLAN     25
WGHT      0.0257      0.2740
EXTI    0.042929
FVAR       0.23215
K1    3    0.821234    0.678289    0.941240    11.00000    0.02013    0.02973 =
         0.01843   -0.00089    0.00226    0.00408
SC1   4    0.765339    0.099520    0.742550    11.00000    0.00647    0.00539 =
         0.00639   -0.00015    0.00190    0.00013
P1    2    0.557485    0.361639    0.809229    11.00000    0.00662    0.00633 =
         0.00731   -0.00046    0.00208    0.00074
P2    2    0.867033    0.402921    0.676369    11.00000    0.00755    0.00703 =
         0.00616   -0.00017    0.00246   -0.00186
O1    1    0.545745    0.220582    0.760337    11.00000    0.00905    0.00700 =
         0.01854   -0.00208    0.00496    0.00026
O2    1    0.364325    0.420406    0.767413    11.00000    0.00861    0.00995 =
         0.02143   -0.00022    0.00523    0.00284
O3    1    0.673366    0.388892    0.984919    11.00000    0.02093    0.02065 =
         0.00727   -0.00251   -0.00007    0.00100
O4    1    0.661586    0.435021    0.691043    11.00000    0.00862    0.01239 =
         0.01498    0.00536    0.00495    0.00151
O5    1    0.994396    0.504812    0.779469    11.00000    0.01026    0.00969 =
         0.01074   -0.00307    0.00393   -0.00398
O6    1    0.856161    0.408310    0.495541    11.00000    0.01989    0.02286 =
         0.00689   -0.00160    0.00492   -0.00816
O7    1    0.921573    0.270106    0.750556    11.00000    0.00976    0.00688 =
         0.01590    0.00091    0.00348   -0.00059
HKLF 4
REM   SIR2014 run in space group P 1 21/c 1
REM R1 =  0.0179 for    2850 Fo > 4sig(Fo)  and  0.0189 for all    2985 data
REM    101 parameters refined using      0 restraints
END
WGHT      0.0257      0.2740
REM Highest difference peak  0.792,  deepest hole -0.663,  1-sigma level  0.079
Q1    1   0.8051  0.7300  0.9624  11.00000  0.05    0.79
Q2    1   0.8796  0.4082  0.5914  11.00000  0.05    0.47
Q3    1   0.4603  0.3947  0.7938  11.00000  0.05    0.46
Q4    1   0.6260  0.4040  0.7553  11.00000  0.05    0.44
Q5    1   0.9389  0.4560  0.7319  11.00000  0.05    0.42
Q6    1   0.5547  0.2883  0.7876  11.00000  0.05    0.41
Q7    1   0.7350  0.4173  0.6825  11.00000  0.05    0.41
Q8    1   0.7967  0.6812  0.8775  11.00000  0.05    0.39
Q9    1   0.8883  0.3332  0.7322  11.00000  0.05    0.38
Q10   1   0.8800  0.6642  0.9628  11.00000  0.05    0.32
Q11   1   0.6123  0.3738  0.9081  11.00000  0.05    0.30
Q12   1   0.7984  0.4409  0.4808  11.00000  0.05    0.28
Q13   1   0.6211  0.3968  0.6844  11.00000  0.05    0.28
Q14   1   0.6326  0.4580  0.6641  11.00000  0.05    0.27
Q15   1   0.6139  0.3525  1.0046  11.00000  0.05    0.25
Q16   1   0.4174  0.4537  0.8120  11.00000  0.05    0.25
Q17   1   1.0622  0.5255  0.7547  11.00000  0.05    0.24
Q18   1   0.6244  0.1688  0.7587  11.00000  0.05    0.23
Q19   1   0.4134  0.3924  0.7272  11.00000  0.05    0.23
Q20   1   1.0623  0.2021  0.6970  11.00000  0.05    0.22
Q21   1   0.8804  0.2079  0.7714  11.00000  0.05    0.22
Q22   1   0.8908  0.2620  0.8053  11.00000  0.05    0.21
Q23   1   0.6404  0.3922  0.6060  11.00000  0.05    0.21
Q24   1   0.3744  0.4310  0.7229  11.00000  0.05    0.21
Q25   1   0.3149  0.3770  0.8274  11.00000  0.05    0.21
;
