# Supplementary material for: The crystal structure of KScP2O7
Source: Acta Crystallogr E Crystallogr Commun. 2020 Aug 4;76(Pt 9):1412–6. doi: 10.1107/S2056989020010427 (PMC7472755; doi:10.1107/S2056989020010427)
Supplement: Supplementary file 2 [file e-76-01412-Isup2.hkl]

#
# h,k,l, Fc-squared, Fo-squared, sigma(Fo-squared), status flag
#
data_I
_shelx_title '  SIR2014 run in space group P 1 21/c 1'
_shelx_refln_list_code          4
_shelx_F_calc_maximum      172.94
_exptl_crystal_F_000       504.00
_reflns_d_resolution_high  0.5973

loop_
 _space_group_symop_operation_xyz
 'x, y, z'
 '-x, y+1/2, -z+1/2'
 '-x, -y, -z'
 'x, -y-1/2, z-1/2'

_cell_length_a     7.4634
_cell_length_b    10.3902
_cell_length_c     8.3747
_cell_angle_alpha  90.000
_cell_angle_beta  106.494
_cell_angle_gamma  90.000

_shelx_F_squared_multiplier     1.000

loop_
 _refln_index_h
 _refln_index_k
 _refln_index_l
 _refln_F_squared_calc
 _refln_F_squared_meas
 _refln_F_squared_sigma
 _refln_observed_status
   1   0   0        398.85        429.78         3.36 o
   2   0   0       2258.34       2194.73        16.92 o
   3   0   0       4559.29       4145.65        50.53 o
   4   0   0        395.07        476.17         4.68 o
   5   0   0        895.38        924.57         7.65 o
   6   0   0        150.31        125.54         3.22 o
   7   0   0        273.28        249.16         5.05 o
   8   0   0          6.25          5.71         1.11 o
   9   0   0       2227.30       2282.59        24.91 o
  10   0   0       1677.29       1636.15        29.85 o
  11   0   0          2.93          3.58         1.57 o
   1   1   0       5984.14       6555.65       162.02 o
   2   1   0        444.66        434.69         3.15 o
   3   1   0       2675.29       2907.70        15.20 o
   4   1   0         11.98         16.50         0.62 o
   5   1   0       3356.54       3225.01        16.10 o
   6   1   0       2242.25       2230.19        12.92 o
   7   1   0        315.52        321.72         4.55 o
   8   1   0        827.49        794.13         7.86 o
   9   1   0        525.18        531.26         6.96 o
  10   1   0       1205.75       1225.55        17.06 o
  11   1   0        259.42        262.81         8.72 o
   0   2   0        301.44        329.75         3.57 o
   1   2   0        311.94        342.33         3.01 o
   2   2   0        745.97        766.81         5.97 o
   3   2   0       4133.31       4511.10        23.17 o
   4   2   0          8.48         10.75         0.74 o
   5   2   0         33.45         32.63         0.95 o
   6   2   0        177.44        177.49         2.59 o
   7   2   0         15.00         15.64         1.12 o
   8   2   0       1820.14       1795.35        15.30 o
   9   2   0        293.77        297.53         4.81 o
  10   2   0         11.52         11.32         1.62 o
  11   2   0        377.87        388.38        13.62 o
   1   3   0      18241.85      18323.83       259.19 o
   2   3   0       2179.24       2257.44        12.06 o
   3   3   0       2101.91       2279.94        11.43 o
   4   3   0       1368.87       1328.62         6.54 o
   5   3   0        181.89        201.25         2.24 o
   6   3   0        556.05        500.13         4.61 o
   7   3   0        151.08        155.28         2.97 o
   8   3   0         16.96         19.24         1.34 o
   9   3   0        841.87        814.62         8.54 o
  10   3   0       2128.96       2100.19        24.36 o
  11   3   0        275.33        288.96         7.90 o
   0   4   0      14183.76      13560.76       113.21 o
   1   4   0       1244.81       1395.95         7.56 o
   2   4   0       6626.53       7053.24        58.66 o
   3   4   0       2861.50       2834.08        13.83 o
   4   4   0        285.85        302.97         2.74 o
   5   4   0         53.38         58.79         1.22 o
   6   4   0        227.34        245.91         3.24 o
   7   4   0        159.28        162.74         3.05 o
   8   4   0         87.41         95.36         2.49 o
   9   4   0        902.47        911.09         9.20 o
  10   4   0        985.40        981.86        14.98 o
  11   4   0        520.50        519.33        12.49 o
   1   5   0        903.69        931.63         4.97 o
   2   5   0       2892.03       2958.63        19.34 o
   3   5   0        282.04        283.13         2.08 o
   4   5   0        108.44        115.80         1.57 o
   5   5   0        810.70        767.37         6.35 o
   6   5   0        264.88        268.83         3.34 o
   7   5   0         34.84         31.97         1.62 o
   8   5   0          1.14          1.23         0.95 o
   9   5   0         36.85         42.34         2.81 o
  10   5   0        150.03        145.26         5.38 o
  11   5   0          0.14          1.47         1.13 o
   0   6   0       5240.57       5582.50        47.09 o
   1   6   0          0.87          1.44         0.35 o
   2   6   0       2359.43       2401.63         9.86 o
   3   6   0         11.91          9.52         1.20 o
   4   6   0        736.19        711.40         4.81 o
   5   6   0       1142.93       1124.39         7.34 o
   6   6   0        513.77        510.91         5.47 o
   7   6   0        404.99        405.12         5.09 o
   8   6   0       1969.67       1963.98        16.68 o
   9   6   0        331.14        322.28         8.09 o
  10   6   0        637.86        653.30        14.44 o
  11   6   0       1114.70       1142.28        63.28 o
   1   7   0      11719.44      11863.19        56.77 o
   2   7   0       4202.31       4108.60        16.53 o
   3   7   0        119.47        136.12         1.86 o
   4   7   0       1589.78       1627.76         8.34 o
   5   7   0          4.29          3.45         0.43 o
   6   7   0         42.79         36.18         1.56 o
   7   7   0         38.17         43.52         2.06 o
   8   7   0         31.16         35.99         6.48 o
   9   7   0        281.36        283.61         8.73 o
  10   7   0        416.11        431.85        11.57 o
   0   8   0        467.05        451.51         4.95 o
   1   8   0         28.07         37.34         1.03 o
   2   8   0       1241.33       1231.48         6.48 o
   3   8   0         44.17         48.07         1.08 o
   4   8   0        715.01        704.89         5.29 o
   5   8   0         40.96         42.70         1.58 o
   6   8   0       1012.74       1007.24         8.84 o
   7   8   0        320.08        336.95         5.52 o
   8   8   0         12.74         12.53         1.62 o
   9   8   0        809.88        785.63        15.55 o
  10   8   0         25.15         23.54         3.16 o
   1   9   0        237.96        243.35         2.61 o
   2   9   0       1317.88       1315.39         7.92 o
   3   9   0       1123.97       1122.03         7.22 o
   4   9   0        324.41        320.61         4.00 o
   5   9   0        179.94        183.57         3.45 o
   6   9   0          4.26          2.91         0.65 o
   7   9   0        789.60        809.84         8.80 o
   8   9   0          0.23          0.24         0.92 o
   9   9   0        534.20        545.92        12.91 o
  10   9   0        497.91        518.26        12.92 o
   0  10   0       3461.44       3466.64        27.83 o
   1  10   0       1900.21       1810.60        12.59 o
   2  10   0       1864.78       1853.50        11.62 o
   3  10   0        355.89        374.82         3.81 o
   4  10   0         27.02         30.44         1.40 o
   5  10   0         34.66         33.92         1.91 o
   6  10   0         11.73         11.45         1.22 o
   7  10   0          0.59          1.86         0.73 o
   8  10   0       1950.87       1940.25        44.52 o
   9  10   0        150.64        155.31        10.96 o
   1  11   0        859.63        857.65         7.54 o
   2  11   0        104.34         99.21         2.28 o
   3  11   0        128.12        122.26         2.56 o
   4  11   0        115.73        119.26         2.97 o
   5  11   0          8.89          6.35         1.08 o
   6  11   0          7.05          8.17         2.09 o
   7  11   0        199.21        211.92         8.34 o
   8  11   0         66.69         66.48         5.70 o
   9  11   0        107.47        102.14         8.73 o
   0  12   0        797.62        804.35        11.94 o
   1  12   0        904.68        922.61         8.22 o
   2  12   0        513.93        505.50         5.76 o
   3  12   0         26.72         30.65         1.72 o
   4  12   0         37.24         42.15         2.24 o
   5  12   0        133.50        137.54         6.42 o
   6  12   0        194.83        202.23         8.40 o
   7  12   0         25.50         31.92         5.94 o
   8  12   0        483.25        514.33        20.68 o
   1  13   0        416.93        413.04         5.39 o
   2  13   0       1211.99       1221.25        10.30 o
   3  13   0        825.29        824.38         9.24 o
   4  13   0        126.45        128.84         4.21 o
   5  13   0         45.78         45.88         4.85 o
   6  13   0         22.33         16.98         2.95 o
   7  13   0       1548.14       1517.19        39.84 o
   0  14   0         88.86         89.68         3.94 o
   1  14   0        912.48        929.20        10.62 o
   2  14   0       1990.68       1977.36        18.64 o
   3  14   0        385.78        400.36         8.95 o
   4  14   0          4.13          3.98         1.42 o
   5  14   0          0.26          4.90         3.53 o
   6  14   0         12.63         23.75         5.94 o
   1  15   0        102.75         97.49         3.72 o
   2  15   0        136.12        132.41         4.16 o
   3  15   0         68.58         65.43         4.37 o
   4  15   0        462.69        459.31        11.65 o
   5  15   0         51.73         61.66         6.04 o
   6  15   0        170.34        176.33        13.38 o
   0  16   0        642.21        674.36        14.53 o
   1  16   0         62.55         62.91         3.53 o
   2  16   0        268.89        285.29         7.11 o
   3  16   0        431.92        443.13         9.05 o
   4  16   0         11.28          9.92         1.98 o
   1  17   0        750.33        747.29        12.23 o
   2  17   0        346.60        330.65        25.68 o
 -12   1   1        474.68        494.45        14.35 o
 -11   1   1        171.51        171.93         5.94 o
 -10   1   1         99.99        105.07         3.91 o
  -9   1   1         35.50         35.34         1.89 o
  -8   1   1          3.66          4.92         0.65 o
  -7   1   1        625.50        580.81         5.70 o
  -6   1   1       2310.57       2263.24        11.60 o
  -5   1   1        269.52        268.21         2.94 o
  -4   1   1        569.34        651.06         4.10 o
  -3   1   1       8585.81       8589.77        99.02 o
  -2   1   1        197.65        219.07         1.98 o
  -1   1   1       1220.85       1354.30        11.16 o
   0   1   1        390.40        418.96         4.31 o
   1   1   1        468.68        480.99         3.86 o
   2   1   1        571.30        602.54         4.38 o
   3   1   1       3179.89       2997.70        18.43 o
   4   1   1        559.49        525.59         3.69 o
   5   1   1       2624.97       2630.92        12.24 o
   6   1   1       2427.47       2323.42        14.83 o
   7   1   1       1548.10       1491.84        11.93 o
   8   1   1       1477.40       1440.25        12.32 o
   9   1   1         59.48         60.47         2.66 o
  10   1   1          0.37          1.47         1.63 o
  11   1   1         95.17         95.79         5.00 o
 -12   2   1        362.23        339.62        18.05 o
 -11   2   1        306.00        312.25         8.10 o
 -10   2   1        364.51        372.65         7.63 o
  -9   2   1        203.33        209.18         5.25 o
  -8   2   1          5.87          5.07         0.70 o
  -7   2   1       2048.64       2033.47        11.90 o
  -6   2   1        688.25        646.07         5.00 o
  -5   2   1       6119.02       6027.41        24.10 o
  -4   2   1      15735.69      15932.16       171.72 o
  -3   2   1        559.36        636.38         4.97 o
  -2   2   1      29907.36      28631.11       573.02 o
  -1   2   1        108.82        110.94         1.53 o
   0   2   1       1791.77       1882.11        17.55 o
   1   2   1       7859.03       8197.17       167.14 o
   3   2   1        209.87        245.49         2.12 o
   4   2   1       2697.87       2657.41        33.04 o
   5   2   1         68.95         67.05         1.24 o
   6   2   1        360.11        339.96         3.95 o
   7   2   1       1319.38       1307.14        10.34 o
   8   2   1        826.95        792.78         8.42 o
   9   2   1          2.84          3.38         0.67 o
  10   2   1          8.22          7.73         1.59 o
  11   2   1        107.14         97.62         5.02 o
 -11   3   1         30.04         24.88         2.62 o
 -10   3   1         47.72         43.45         2.84 o
  -9   3   1        235.17        240.17         4.24 o
  -8   3   1        415.66        420.37         5.40 o
  -7   3   1        194.94        180.27         2.79 o
  -6   3   1         14.52         20.79         0.99 o
  -5   3   1        328.53        339.09         2.94 o
  -4   3   1       1108.64       1086.89         7.97 o
  -3   3   1         87.86        108.83         1.28 o
  -2   3   1        326.75        322.70         2.64 o
  -1   3   1         45.23         38.15         1.12 o
   0   3   1       4647.21       4779.91        26.94 o
   1   3   1        413.16        431.94         3.73 o
   2   3   1       1790.10       1894.26        15.27 o
   3   3   1       4744.30       4769.33        21.45 o
   4   3   1        462.76        478.22         3.69 o
   5   3   1        507.08        516.40         3.98 o
   6   3   1       1404.82       1362.59         9.52 o
   7   3   1        219.49        218.01         3.58 o
   8   3   1        995.40        980.37         9.63 o
   9   3   1         45.07         47.55         2.46 o
  10   3   1          6.69          6.35         2.52 o
  11   3   1        242.45        256.56         7.52 o
 -11   4   1         55.07         47.98         4.10 o
 -10   4   1        166.35        175.33         5.79 o
  -9   4   1         36.69         41.76         2.21 o
  -8   4   1          1.76          1.52         0.60 o
  -7   4   1         48.19         53.61         1.71 o
  -6   4   1        759.00        743.64         5.92 o
  -5   4   1         80.40         75.78         1.43 o
  -4   4   1       1635.26       1667.28         7.61 o
  -3   4   1        755.34        837.63         5.17 o
  -2   4   1         87.15         83.72         1.44 o
  -1   4   1       1306.62       1456.61         8.83 o
   0   4   1       1163.10       1333.15         7.42 o
   1   4   1          1.96          9.60         0.56 o
   2   4   1        342.87        306.75         3.32 o
   3   4   1        470.15        453.24         2.93 o
   4   4   1       5942.89       6030.16        32.30 o
   5   4   1        141.31        135.01         1.99 o
   6   4   1       4129.45       4114.57        23.67 o
   7   4   1        799.42        791.32         7.59 o
   8   4   1         12.33          9.07         1.43 o
   9   4   1        631.12        645.22         9.14 o
  10   4   1        215.65        213.30         6.45 o
  11   4   1         61.73         50.03         4.54 o
 -11   5   1         67.31         67.58         4.47 o
 -10   5   1         22.39         21.94         2.63 o
  -9   5   1        109.76        120.59         3.76 o
  -8   5   1        171.90        185.81         4.04 o
  -7   5   1         56.67         54.67         2.02 o
  -6   5   1       7265.26       7188.02        36.03 o
  -5   5   1       2073.09       2182.03        10.38 o
  -4   5   1        365.70        374.70         2.97 o
  -3   5   1      14483.81      14581.15       111.32 o
  -2   5   1         44.84         45.28         0.92 o
  -1   5   1       8349.03       8343.22        57.88 o
   0   5   1       2003.74       2077.96         9.93 o
   1   5   1         69.09         94.51         1.14 o
   2   5   1        390.07        431.86         2.97 o
   3   5   1        192.62        155.69         1.60 o
   4   5   1        845.94        796.81         7.43 o
   5   5   1        519.72        550.33         4.38 o
   6   5   1       1475.59       1436.47        10.46 o
   7   5   1       1255.89       1203.18         9.98 o
   8   5   1        544.64        546.80         6.54 o
   9   5   1        112.46        110.46         4.34 o
  10   5   1          2.28          2.32         1.44 o
  11   5   1         67.37         74.07        15.22 o
 -11   6   1        498.39        500.23        10.85 o
 -10   6   1         32.91         29.62         2.84 o
  -9   6   1        221.93        229.79         5.72 o
  -8   6   1        255.25        265.43         4.56 o
  -7   6   1        665.94        656.86         7.09 o
  -6   6   1         72.08         70.88         1.90 o
  -5   6   1         23.21         21.31         1.08 o
  -4   6   1         72.79         77.29         1.19 o
  -3   6   1       1081.65       1102.96         5.87 o
  -2   6   1       5205.93       5238.79        20.94 o
  -1   6   1       2846.26       2989.01        14.15 o
   0   6   1        239.52        239.25         1.88 o
   1   6   1         41.50         42.87         0.81 o
   2   6   1       1056.41       1020.94         5.24 o
   3   6   1       1064.23       1076.86         5.59 o
   4   6   1        694.59        723.68         4.69 o
   5   6   1          0.85          1.36         0.30 o
   6   6   1        161.51        173.83         2.50 o
   7   6   1       3558.13       3553.40        29.96 o
   8   6   1        491.54        496.83         8.66 o
   9   6   1          0.18          1.02         1.44 o
  10   6   1         88.80         91.09         9.28 o
 -11   7   1         13.27         15.64         3.84 o
 -10   7   1          4.53          2.74         1.34 o
  -9   7   1        283.83        298.36         6.84 o
  -8   7   1        235.06        230.19         4.12 o
  -7   7   1        403.16        385.80         5.32 o
  -6   7   1          0.63          1.87         0.53 o
  -5   7   1       2110.82       2072.86        11.18 o
  -4   7   1       2721.52       2699.86        11.97 o
  -3   7   1          0.42          1.49         0.26 o
  -2   7   1       1375.87       1347.97         6.47 o
  -1   7   1        122.57        110.46         1.50 o
   0   7   1       1049.91       1077.22         6.15 o
   1   7   1        313.34        299.37         2.47 o
   2   7   1       2108.50       2083.78        10.05 o
   3   7   1        310.70        304.29         2.95 o
   4   7   1       1326.54       1303.83         8.20 o
   5   7   1       1872.97       1894.83        11.58 o
   6   7   1         75.05         72.95         2.01 o
   7   7   1          5.94          6.25         1.35 o
   8   7   1         42.83         57.30         3.86 o
   9   7   1          0.91          0.82         1.67 o
  10   7   1        119.40        104.21         6.56 o
 -10   8   1        564.61        571.46        21.51 o
  -9   8   1        157.66        161.04         6.51 o
  -8   8   1        194.31        203.58         4.10 o
  -7   8   1          4.27          6.49         0.79 o
  -6   8   1        272.32        273.27         4.01 o
  -5   8   1        881.13        881.38         6.85 o
  -4   8   1       5067.40       5126.67        19.16 o
  -3   8   1       1156.83       1113.55         6.90 o
  -2   8   1        701.46        729.88         4.71 o
  -1   8   1       2357.45       2295.29        11.12 o
   0   8   1        219.58        208.50         2.72 o
   1   8   1       1761.09       1628.14         9.66 o
   2   8   1         18.70         20.24         1.36 o
   3   8   1         97.59        101.04         1.92 o
   4   8   1       3232.20       3141.93        17.11 o
   5   8   1        377.20        361.52         3.96 o
   6   8   1       3052.00       3061.93        18.47 o
   7   8   1        304.52        302.61         7.74 o
   8   8   1         11.85         11.13         1.84 o
   9   8   1       1322.13       1311.09        25.97 o
  10   8   1         67.26         83.42         7.15 o
 -10   9   1         66.54         67.97         6.26 o
  -9   9   1          0.23          0.95         1.14 o
  -8   9   1        415.02        421.24         8.03 o
  -7   9   1         95.42        100.25         2.97 o
  -6   9   1        516.78        510.03         6.32 o
  -5   9   1       1202.17       1215.56         8.33 o
  -4   9   1       1078.02       1057.14         5.78 o
  -3   9   1       5303.88       5238.21        23.00 o
  -2   9   1        756.02        717.82         5.57 o
  -1   9   1       1727.56       1700.45         9.97 o
   0   9   1        228.49        220.97         2.76 o
   1   9   1         43.03         44.08         1.27 o
   2   9   1        236.31        219.03         2.77 o
   3   9   1         41.57         49.74         3.15 o
   4   9   1        105.78         99.81         2.31 o
   5   9   1        356.73        372.97         4.84 o
   6   9   1        134.80        141.67         3.42 o
   7   9   1         18.52         17.67         1.83 o
   8   9   1        362.17        397.89        10.19 o
   9   9   1        186.09        172.24         8.40 o
 -10  10   1         39.02         41.53         5.54 o
  -9  10   1          6.03          9.99         3.07 o
  -8  10   1        412.24        424.80         9.03 o
  -7  10   1        126.46        115.56         3.89 o
  -6  10   1        292.12        279.80         7.59 o
  -5  10   1        183.29        189.40         4.62 o
  -4  10   1        533.97        531.46         5.23 o
  -3  10   1        369.86        374.89         4.47 o
  -2  10   1          5.87          6.79         0.63 o
  -1  10   1        450.34        473.51         4.50 o
   0  10   1         13.48         13.62         0.87 o
   1  10   1       1164.67       1132.19         7.47 o
   2  10   1        169.83        172.37         2.47 o
   3  10   1        187.59        186.78         3.07 o
   4  10   1        108.55        111.29         2.80 o
   5  10   1        102.55        106.91         2.57 o
   6  10   1        249.82        251.72         4.78 o
   7  10   1        360.79        363.32        10.92 o
   8  10   1        206.94        221.38        12.64 o
   9  10   1         13.55          7.79         2.41 o
  -8  11   1        309.92        313.10        15.26 o
  -7  11   1          3.19          2.04         1.48 o
  -6  11   1         67.60         52.82         8.17 o
  -5  11   1       1042.21       1048.98        14.63 o
  -4  11   1        229.58        223.03         3.63 o
  -3  11   1        202.98        210.64         3.42 o
  -2  11   1        203.77        212.88         3.41 o
  -1  11   1        238.38        240.66         3.81 o
   0  11   1         10.29         14.33         1.04 o
   1  11   1        605.53        593.22         5.56 o
   2  11   1       1539.15       1526.69         9.55 o
   3  11   1         41.58         42.78         1.73 o
   4  11   1          8.70          8.94         0.87 o
   5  11   1       2995.77       3017.32        21.15 o
   6  11   1        646.22        650.56         8.76 o
   7  11   1        543.23        569.50        14.43 o
   8  11   1        938.51        951.80        28.98 o
  -8  12   1        182.13        189.17        11.89 o
  -7  12   1        572.87        563.66        21.44 o
  -6  12   1        227.10        231.66        13.01 o
  -5  12   1        616.71        643.20        17.73 o
  -4  12   1       2413.17       2387.58        17.97 o
  -3  12   1         32.79         46.63         3.29 o
  -2  12   1       1131.72       1104.33         9.77 o
  -1  12   1        565.10        551.62         6.03 o
   0  12   1       1680.03       1680.48        12.21 o
   1  12   1          0.08          0.23         0.39 o
   2  12   1         12.55         13.70         1.15 o
   3  12   1        241.65        259.21         4.65 o
   4  12   1        126.41        128.04         3.13 o
   5  12   1        229.77        231.00         5.46 o
   6  12   1       1047.16       1054.09        17.25 o
   7  12   1        295.61        307.60        12.18 o
   8  12   1          3.83          4.82         2.41 o
  -8  13   1          2.89          2.97         2.78 o
  -7  13   1          2.79          2.04         2.04 o
  -6  13   1         30.70         26.36         4.83 o
  -5  13   1        195.27        193.12         8.41 o
  -4  13   1         45.85         40.80         2.91 o
  -3  13   1          2.02          3.84         0.67 o
  -2  13   1        194.11        195.09         3.58 o
  -1  13   1         25.05         33.08         3.28 o
   0  13   1         46.62         43.32         1.97 o
   1  13   1         52.86         52.08         2.21 o
   2  13   1          5.76          4.27         0.77 o
   3  13   1         15.62         15.88         2.21 o
   4  13   1          1.36          1.31         0.99 o
   5  13   1        176.41        163.69         8.92 o
   6  13   1         89.07         84.61         6.75 o
   7  13   1         11.39          8.35         3.53 o
  -7  14   1         22.21         16.89         5.38 o
  -6  14   1         25.12         26.35         5.57 o
  -5  14   1        410.74        425.54        13.23 o
  -4  14   1       1174.42       1200.11        15.13 o
  -3  14   1         22.99         25.16         2.07 o
  -2  14   1        200.83        218.40         6.16 o
  -1  14   1        586.16        603.91         8.10 o
   0  14   1         74.18         79.71         3.27 o
   1  14   1         71.51         73.23         4.30 o
   2  14   1          5.97          4.42         1.24 o
   3  14   1         55.26         59.68         4.68 o
   4  14   1        615.63        606.61        13.17 o
   5  14   1        105.62        113.13         6.74 o
   6  14   1        278.89        266.52        10.52 o
  -5  15   1        999.32       1002.23        25.72 o
  -4  15   1        615.15        606.85        12.48 o
  -3  15   1        774.89        756.05        10.75 o
  -2  15   1        225.34        218.34         5.35 o
  -1  15   1        340.83        331.80         6.68 o
   0  15   1         46.29         46.29         2.91 o
   1  15   1        229.73        225.53         5.96 o
   2  15   1        978.78       1018.34        15.89 o
   3  15   1        185.74        192.67         7.33 o
   4  15   1        157.78        154.57         6.65 o
   5  15   1       1399.45       1454.67        28.53 o
  -4  16   1        437.20        471.38        14.68 o
  -3  16   1        125.97        142.48         4.91 o
  -2  16   1        137.00        148.57         4.57 o
  -1  16   1        631.18        662.27        10.18 o
   0  16   1        446.79        455.81         8.25 o
   1  16   1        328.78        324.42         7.65 o
   2  16   1          9.14          8.32         1.71 o
   3  16   1          4.30          4.93         1.60 o
   4  16   1          1.22          0.37         1.86 o
  -2  17   1         29.61         29.99        10.49 o
  -1  17   1        230.46        250.64         6.71 o
   0  17   1         57.75         52.23         3.46 o
   1  17   1          0.28          1.86         2.41 o
 -12   0   2        449.59        452.13        16.11 o
 -11   0   2          1.18          1.46         2.23 o
 -10   0   2        278.33        288.83         7.31 o
  -9   0   2       6723.50       6709.99        50.84 o
  -8   0   2        896.88        912.73        11.30 o
  -7   0   2       1780.34       1742.00        13.57 o
  -6   0   2       4756.44       4927.93        37.21 o
  -5   0   2        704.30        741.03         6.64 o
  -4   0   2      10274.13      10234.66       128.63 o
  -3   0   2        588.91        752.63        10.97 o
  -2   0   2       3661.32       3987.90        34.72 o
  -1   0   2       1429.82       1435.97        13.21 o
   0   0   2      25819.92      26379.39      1212.87 o
   1   0   2        970.08       1037.14         9.21 o
   2   0   2        989.96       1258.68        22.14 o
   3   0   2        402.21        440.73         5.50 o
   4   0   2         12.06         19.51         2.49 o
   5   0   2       1428.92       1382.23        11.67 o
   6   0   2       2291.51       2196.91        21.46 o
   7   0   2        710.67        720.23        10.67 o
   8   0   2        898.69        864.30        12.79 o
   9   0   2        709.09        689.48        13.61 o
  10   0   2       1888.63       1883.68        39.31 o
  11   0   2        182.30        167.63         8.41 o
 -12   1   2         18.27         18.86         2.45 o
 -11   1   2         72.81         69.47         3.93 o
 -10   1   2          0.59          1.04         0.66 o
  -9   1   2        215.51        215.41         3.74 o
  -8   1   2        820.61        821.69         7.46 o
  -7   1   2        120.84        118.86         1.98 o
  -6   1   2       1280.70       1252.21         7.47 o
  -5   1   2       2132.43       2196.95        10.51 o
  -4   1   2       1726.32       1749.09         8.56 o
  -3   1   2       2140.90       2201.09        14.27 o
  -2   1   2       8927.39       9010.56       104.43 o
  -1   1   2       1067.35       1067.98         5.94 o
   0   1   2       1272.06       1310.52         8.57 o
   1   1   2      18584.06      19056.16       626.48 o
   2   1   2          0.09          0.95         0.21 o
   3   1   2        240.35        219.33         2.55 o
   4   1   2       5402.16       5384.00        23.27 o
   5   1   2       2167.14       2132.34        12.03 o
   6   1   2        247.34        242.46         3.29 o
   7   1   2         19.66         20.15         2.14 o
   8   1   2         26.93         30.21         1.81 o
   9   1   2         81.42         81.05         3.33 o
  10   1   2         94.22        101.51         4.58 o
  11   1   2        366.70        341.43         8.85 o
 -12   2   2         77.00         88.90         5.13 o
 -11   2   2         96.32         93.06         4.45 o
 -10   2   2          7.97          5.38         1.01 o
  -9   2   2         38.94         36.48         1.83 o
  -8   2   2        510.34        491.19         5.50 o
  -7   2   2         67.93         61.47         1.45 o
  -6   2   2        591.51        578.32         4.48 o
  -5   2   2        496.31        508.32         4.19 o
  -4   2   2         72.08         65.06         0.85 o
  -3   2   2        784.46        958.80         6.07 o
  -2   2   2       1388.72       1520.05         9.02 o
  -1   2   2       5727.16       5788.24        75.44 o
   0   2   2       1504.44       1462.80        10.23 o
   1   2   2        226.83        237.63         2.24 o
   2   2   2       3144.58       3181.69        32.30 o
   3   2   2         64.57         90.39         1.28 o
   4   2   2        629.03        667.32         4.66 o
   5   2   2       2127.28       2098.76        11.93 o
   6   2   2        729.63        657.36        14.22 o
   7   2   2        105.64        113.28         2.73 o
   8   2   2        338.65        338.73         5.27 o
   9   2   2          1.12          1.41         0.77 o
  10   2   2          4.24          4.16         1.27 o
  11   2   2          0.80          2.01         1.10 o
 -12   3   2        140.47        148.42        12.63 o
 -11   3   2         55.70         51.32         3.74 o
 -10   3   2       1821.82       1821.01        19.67 o
  -9   3   2        221.15        227.72         4.10 o
  -8   3   2       1286.74       1324.89         9.20 o
  -7   3   2       1385.43       1445.58         9.24 o
  -6   3   2         58.89         49.43         1.20 o
  -5   3   2       3021.05       3098.00        15.23 o
  -4   3   2         75.91         50.73         0.86 o
  -3   3   2       3534.06       3744.99        16.72 o
  -2   3   2        719.96        696.15         4.46 o
   0   3   2        534.85        517.94         6.34 o
   1   3   2       2289.05       1980.73        17.18 o
   2   3   2          3.76          6.38         0.37 o
   3   3   2       3735.35       3853.40        17.80 o
   4   3   2       2047.82       1954.31         9.23 o
   5   3   2        266.62        255.46         2.89 o
   6   3   2         60.21         63.29         1.72 o
   7   3   2        505.63        521.21         6.29 o
   8   3   2         94.42        104.29         2.82 o
   9   3   2        570.06        580.81         9.56 o
  10   3   2        889.99        905.20        14.62 o
  11   3   2        486.85        513.58        23.10 o
 -11   4   2        124.64        125.40         5.10 o
 -10   4   2        364.57        374.45         8.61 o
  -9   4   2       1498.45       1484.86        14.11 o
  -8   4   2        575.08        569.18         6.71 o
  -7   4   2        410.72        392.17         4.28 o
  -6   4   2       1728.13       1748.61         9.31 o
  -5   4   2        101.53         94.25         1.34 o
  -4   4   2       1250.59       1220.79         6.33 o
  -3   4   2       1704.45       1731.67         8.86 o
  -2   4   2        216.47        250.07         2.20 o
  -1   4   2        958.16        986.52         9.80 o
   1   4   2       1619.30       1728.16         8.40 o
   2   4   2       5208.30       5517.49        32.36 o
   3   4   2        738.00        753.52         4.79 o
   4   4   2          6.41          5.55         0.50 o
   5   4   2       1435.63       1451.13         8.46 o
   6   4   2       1230.43       1187.62         8.83 o
   7   4   2        291.52        288.06         4.53 o
   8   4   2        127.72        114.94         3.24 o
   9   4   2         35.30         31.80         3.33 o
  10   4   2        765.11        746.49        15.62 o
  11   4   2        556.75        574.24        35.04 o
 -11   5   2          0.68          0.18         0.86 o
 -10   5   2        202.60        213.59         6.45 o
  -9   5   2        309.10        318.33         5.73 o
  -8   5   2         14.81         11.10         0.99 o
  -7   5   2        516.91        503.78         5.65 o
  -6   5   2        112.81        117.02         2.10 o
  -5   5   2         31.49         30.08         1.06 o
  -4   5   2       2078.11       2065.10         8.91 o
  -3   5   2        197.58        197.31         1.75 o
  -2   5   2        425.90        429.09         3.29 o
  -1   5   2        331.45        363.77         2.70 o
   0   5   2        236.75        258.10         2.29 o
   1   5   2       1470.81       1393.74         7.06 o
   2   5   2        458.48        439.55         2.89 o
   3   5   2         33.94         35.10         0.92 o
   4   5   2       1644.62       1618.04         8.32 o
   5   5   2        114.95        110.74         1.80 o
   6   5   2         84.61         84.61         2.21 o
   7   5   2          0.65          1.36         0.89 o
   8   5   2        192.51        194.16         4.75 o
   9   5   2        276.51        267.19         8.43 o
  10   5   2         88.74        101.02         6.57 o
 -11   6   2        235.51        235.74         7.16 o
 -10   6   2         56.15         54.40         3.82 o
  -9   6   2        157.72        165.98         4.41 o
  -8   6   2        328.04        332.87         4.83 o
  -7   6   2        634.38        640.03         6.64 o
  -6   6   2        666.53        674.64         5.74 o
  -5   6   2         94.71         83.57         1.42 o
  -4   6   2        902.97        849.62         4.74 o
  -3   6   2        217.16        213.88         2.15 o
  -2   6   2       1471.67       1471.12         7.19 o
  -1   6   2       3304.79       3150.43        13.91 o
   0   6   2       5416.03       5383.41        23.04 o
   1   6   2       1597.47       1728.19         8.39 o
   2   6   2       6281.06       6308.32        25.84 o
   3   6   2       1826.64       1724.14        15.06 o
   4   6   2        386.59        418.35         3.61 o
   5   6   2        631.78        631.78         5.06 o
   6   6   2          4.95          6.04         0.75 o
   7   6   2       1409.57       1397.83        14.13 o
   8   6   2        127.78        125.56         5.76 o
   9   6   2         19.41         22.71         3.59 o
  10   6   2        342.67        344.02        20.19 o
 -11   7   2         89.31         89.43         4.88 o
 -10   7   2        885.89        899.24        14.56 o
  -9   7   2        198.12        197.19         5.22 o
  -8   7   2       1791.27       1786.42        13.71 o
  -7   7   2       2377.42       2412.18        16.57 o
  -6   7   2         61.77         69.11         2.00 o
  -5   7   2       4833.27       4813.98        22.12 o
  -4   7   2         20.79         18.40         0.80 o
  -3   7   2         93.52        106.49         1.47 o
  -2   7   2        114.91        117.73         1.59 o
  -1   7   2         29.63         26.33         1.06 o
   0   7   2         24.87         27.26         0.93 o
   1   7   2        820.11        819.94         5.56 o
   2   7   2        369.44        330.00         3.02 o
   3   7   2        194.80        212.87         2.49 o
   4   7   2        254.24        258.30         3.06 o
   5   7   2        755.59        734.35         5.84 o
   6   7   2        113.83        111.66         2.97 o
   7   7   2        703.08        707.04        11.43 o
   8   7   2         32.08         37.44         5.66 o
   9   7   2        712.42        717.87        18.16 o
  10   7   2        331.64        333.20        22.42 o
 -10   8   2        112.38        118.85         4.89 o
  -9   8   2         28.08         31.39         3.73 o
  -8   8   2          0.02          1.04         0.72 o
  -7   8   2        181.81        195.86         3.54 o
  -6   8   2          2.73          2.37         0.54 o
  -5   8   2         46.14         46.86         1.29 o
  -4   8   2        256.54        251.03         2.66 o
  -3   8   2       2692.40       2679.33        12.95 o
  -2   8   2       1982.32       1957.19        11.37 o
  -1   8   2        628.82        585.75         4.29 o
   0   8   2       1837.57       1770.07         9.52 o
   1   8   2        240.23        229.96         2.67 o
   2   8   2        452.39        451.69         4.47 o
   3   8   2        396.34        386.32         4.53 o
   4   8   2        555.00        545.51         5.75 o
   5   8   2       1177.16       1172.62         9.60 o
   6   8   2        294.18        292.30         4.87 o
   7   8   2        274.71        266.05         6.04 o
   8   8   2        231.50        231.90         9.32 o
   9   8   2         72.74         77.63         6.76 o
 -10   9   2        626.98        631.09        14.27 o
  -9   9   2          0.17          0.41         0.87 o
  -8   9   2         37.97         42.93         2.92 o
  -7   9   2        978.38        991.35         9.87 o
  -6   9   2        127.15        133.69         3.27 o
  -5   9   2         47.98         52.25         1.95 o
  -4   9   2        141.00        137.83         2.02 o
  -3   9   2        151.76        150.07         2.15 o
  -2   9   2        806.14        784.73         5.69 o
  -1   9   2        597.17        596.85         5.19 o
   0   9   2       1851.37       1843.85        11.14 o
   1   9   2        293.77        297.09         3.30 o
   2   9   2       1052.25        998.94         8.21 o
   3   9   2       3803.78       3838.99        24.02 o
   4   9   2        131.44        138.92         2.81 o
   5   9   2         12.84          9.54         0.91 o
   6   9   2        190.99        198.43         4.55 o
   7   9   2         24.40         30.07         5.38 o
   8   9   2         47.35         34.53         5.75 o
   9   9   2        355.55        345.39        16.75 o
 -10  10   2         59.66         56.66         8.08 o
  -9  10   2        601.13        621.30        13.89 o
  -8  10   2       1510.01       1507.49        27.75 o
  -7  10   2        299.32        300.26         6.55 o
  -6  10   2       1201.00       1204.26        12.71 o
  -5  10   2        303.37        308.43         3.95 o
  -4  10   2        135.69        143.78         2.43 o
  -3  10   2         98.56         93.65         2.03 o
  -2  10   2        319.98        317.72         3.66 o
  -1  10   2       1665.28       1604.20        10.01 o
   0  10   2        654.48        652.01         5.57 o
   1  10   2         91.24         79.85         1.75 o
   2  10   2       1509.31       1517.52        11.30 o
   3  10   2        557.34        549.53         6.02 o
   4  10   2       1581.23       1577.75        12.17 o
   5  10   2        126.02        125.14         2.89 o
   6  10   2         15.32         14.46         1.37 o
   7  10   2         20.06         15.96         3.90 o
   8  10   2       1161.92       1200.54        33.72 o
  -9  11   2        158.42        177.80        11.70 o
  -8  11   2        165.36        161.28        10.96 o
  -7  11   2        714.69        699.65        23.71 o
  -6  11   2         75.46         74.54        15.78 o
  -5  11   2        199.49        199.98         4.54 o
  -4  11   2        103.65        105.68         2.58 o
  -3  11   2          3.47          4.13         0.63 o
  -2  11   2         16.81         13.58         0.90 o
  -1  11   2         44.19         39.69         1.55 o
   0  11   2         18.31         17.08         1.03 o
   1  11   2        293.35        289.98         3.65 o
   2  11   2        135.70        124.85         2.76 o
   3  11   2        289.63        285.95         4.36 o
   4  11   2        224.76        239.25         4.07 o
   5  11   2         84.50         85.80         2.52 o
   6  11   2          1.06         -0.42         0.81 o
   7  11   2        127.47        149.90        10.40 o
   8  11   2          5.63          7.42         2.60 o
  -8  12   2        504.39        512.58        21.05 o
  -7  12   2        136.71        136.73        10.03 o
  -6  12   2        111.92        120.91         9.47 o
  -5  12   2          4.58          4.25         1.37 o
  -4  12   2          1.09          1.74         0.59 o
  -3  12   2        994.70        995.95         8.74 o
  -2  12   2        205.43        203.22         3.51 o
  -1  12   2        336.95        334.29         4.59 o
   0  12   2         61.90         59.17         2.04 o
   1  12   2         29.89         32.83         1.49 o
   2  12   2         44.00         46.28         1.96 o
   3  12   2         41.15         44.98         1.99 o
   4  12   2         30.51         30.00         1.74 o
   5  12   2          0.07          1.18         0.75 o
   6  12   2        137.42        130.85         5.52 o
   7  12   2         33.83         30.25         5.38 o
  -8  13   2          6.70          1.30         2.41 o
  -7  13   2       1796.70       1855.79        46.14 o
  -6  13   2        407.74        393.25        17.88 o
  -5  13   2         10.72         12.48         2.02 o
  -4  13   2          4.35          4.61         0.92 o
  -3  13   2         94.52         93.65         2.48 o
  -2  13   2        832.19        840.56         8.58 o
  -1  13   2        509.47        506.63         6.07 o
   0  13   2       1090.85       1126.68         9.79 o
   1  13   2        820.30        829.34         8.67 o
   2  13   2       1192.28       1194.68        12.53 o
   3  13   2       3424.44       3399.39        33.54 o
   4  13   2        169.34        176.68         4.90 o
   5  13   2         12.04         12.03         1.55 o
   6  13   2        242.33        255.51         6.99 o
   7  13   2         72.25         74.55         6.29 o
  -7  14   2        284.01        307.98        16.74 o
  -6  14   2       1184.53       1155.52        34.10 o
  -5  14   2         83.61         91.86         5.11 o
  -4  14   2         11.70         13.41         2.01 o
  -3  14   2         34.27         30.64         2.25 o
  -2  14   2        776.21        794.50        13.33 o
  -1  14   2        410.92        415.47         7.47 o
   0  14   2        158.97        162.64         4.34 o
   1  14   2        210.24        210.70         6.38 o
   2  14   2        768.41        771.56        15.02 o
   3  14   2        389.53        389.82        10.35 o
   4  14   2        390.90        386.35        10.45 o
   5  14   2        157.38        164.35         6.71 o
   6  14   2         11.62         11.63         2.59 o
  -5  15   2        313.73        307.55         9.41 o
  -4  15   2          4.54          6.45         3.49 o
  -3  15   2          6.18          5.42         1.14 o
  -2  15   2         13.56         13.20         1.61 o
  -1  15   2         46.50         46.47         2.92 o
   0  15   2         48.82         49.07         3.33 o
   1  15   2         23.07         31.29         3.96 o
   2  15   2         42.70         39.37         3.93 o
   3  15   2        106.12        104.88         5.49 o
   4  15   2         16.91         23.34         3.00 o
   5  15   2         80.67         78.12         7.80 o
  -4  16   2          0.91          1.01         1.02 o
  -3  16   2        167.35        160.91         4.74 o
  -2  16   2         32.46         32.00         2.48 o
  -1  16   2        180.33        177.24         4.98 o
   0  16   2        608.08        581.99        10.37 o
   1  16   2         36.26         38.20         3.85 o
   2  16   2        914.70        905.48        17.62 o
   3  16   2        464.27        464.26        12.29 o
  -2  17   2         86.80        114.01        18.57 o
  -1  17   2        476.98        492.06        15.04 o
 -12   1   3        216.71        229.15         6.55 o
 -11   1   3        464.03        466.42         8.17 o
 -10   1   3          9.35         10.27         1.24 o
  -9   1   3         43.06         46.57         2.04 o
  -8   1   3         37.05         36.05         1.37 o
  -7   1   3        551.59        550.61         4.50 o
  -6   1   3       3849.66       3768.52        17.08 o
  -5   1   3        292.34        312.13         2.88 o
  -4   1   3       4029.64       4094.45        18.80 o
  -3   1   3       2205.53       1998.29        12.98 o
  -2   1   3       1361.17       1499.10         8.93 o
  -1   1   3       6308.09       5861.37        60.12 o
   0   1   3        137.63        128.43         1.57 o
   1   1   3       2571.44       2786.01        12.72 o
   2   1   3       1766.73       1783.20        14.50 o
   3   1   3       2424.91       2476.79        11.71 o
   4   1   3        231.92        223.37         2.57 o
   5   1   3       1150.63       1139.27         7.49 o
   6   1   3         36.12         40.83         2.40 o
   7   1   3        127.89        127.39         2.99 o
   8   1   3        499.94        516.66         6.81 o
   9   1   3        169.26        172.82         7.16 o
  10   1   3          0.20          0.37         0.83 o
 -12   2   3        394.16        403.77         9.70 o
 -11   2   3       1639.53       1623.91        18.86 o
 -10   2   3        250.91        260.15         5.15 o
  -9   2   3          4.93          3.60         0.60 o
  -8   2   3        991.73        990.82         7.55 o
  -7   2   3         14.86         15.96         1.14 o
  -6   2   3       1528.47       1454.99         8.10 o
  -5   2   3       2870.24       2868.78        13.67 o
  -4   2   3         27.51         20.34         0.84 o
  -3   2   3        200.15        177.27         1.86 o
  -2   2   3        892.56        725.92         5.74 o
  -1   2   3         67.70         80.58         1.15 o
   0   2   3        374.63        412.35         3.55 o
   1   2   3        112.45        142.23         1.46 o
   2   2   3       1303.61       1429.10         7.63 o
   3   2   3        108.34        114.06         1.53 o
   4   2   3      11362.20      11308.46       114.86 o
   5   2   3       2283.15       2237.29        12.29 o
   6   2   3       1461.55       1444.06         9.33 o
   7   2   3       1045.88       1014.62         9.68 o
   8   2   3        756.96        750.94         8.49 o
   9   2   3        957.04        937.91        14.36 o
  10   2   3         15.12         13.13         2.74 o
 -12   3   3          5.86          3.80         2.22 o
 -11   3   3          7.93          7.48         1.50 o
 -10   3   3        115.50        122.59         5.31 o
  -9   3   3        191.20        195.86         3.72 o
  -8   3   3        249.16        252.63         3.98 o
  -7   3   3         91.27         92.72         1.72 o
  -6   3   3       2513.63       2488.08        14.67 o
  -5   3   3         41.22         44.45         1.01 o
  -4   3   3       1222.22       1228.63         7.15 o
  -3   3   3       1056.47       1062.33         5.83 o
  -2   3   3         21.39         14.83         0.81 o
  -1   3   3       9715.54       9610.16       107.28 o
   0   3   3        131.44        158.53         2.03 o
   1   3   3         14.21         15.92         1.16 o
   2   3   3       2131.75       2116.06        10.21 o
   3   3   3        931.39        935.27         5.36 o
   4   3   3        262.37        248.83         2.77 o
   5   3   3        198.28        188.16         2.56 o
   6   3   3         42.79         37.37         1.45 o
   7   3   3        271.96        268.87         4.63 o
   8   3   3         99.69        110.86         3.59 o
   9   3   3        175.99        164.41         6.63 o
  10   3   3        221.47        234.53         9.22 o
 -11   4   3          0.44         -0.65         1.26 o
 -10   4   3         22.88         21.64         2.33 o
  -9   4   3         32.96         30.89         1.85 o
  -8   4   3         66.95         67.39         2.13 o
  -7   4   3        475.27        470.44         4.77 o
  -6   4   3          0.57          1.21         0.33 o
  -5   4   3       2757.55       2630.49        14.39 o
  -4   4   3       1352.03       1351.53         7.25 o
  -3   4   3       3993.47       4075.42        24.91 o
  -2   4   3       1756.86       1644.43        10.34 o
  -1   4   3          0.01         12.81         2.70 o
   0   4   3       2123.54       2087.82        13.36 o
   1   4   3       6496.99       6758.23        47.22 o
   2   4   3       1769.33       1802.67         8.72 o
   3   4   3        400.34        419.66         3.29 o
   4   4   3        357.32        344.54         3.40 o
   5   4   3          4.39          5.48         0.65 o
   6   4   3        311.62        311.25         4.18 o
   7   4   3         18.21         21.18         2.42 o
   8   4   3         63.98         66.27         3.33 o
   9   4   3         14.25          9.02         1.85 o
  10   4   3         31.36         31.80         3.57 o
 -11   5   3        470.29        469.02        10.26 o
 -10   5   3        495.69        506.15        10.27 o
  -9   5   3        709.43        713.28         7.79 o
  -8   5   3          7.11          7.56         0.80 o
  -7   5   3        923.69        902.67         7.22 o
  -6   5   3       2643.56       2509.63        13.62 o
  -5   5   3         98.39        103.29         1.85 o
  -4   5   3         79.96         72.51         1.19 o
  -3   5   3        227.79        189.43         1.87 o
  -2   5   3         73.72         71.48         1.15 o
  -1   5   3       2419.98       2385.82        15.81 o
   0   5   3         91.76         88.23         1.37 o
   1   5   3         51.37         55.96         1.05 o
   2   5   3        149.80        139.06         1.82 o
   3   5   3       3034.43       2974.00        14.35 o
   4   5   3       1920.73       1910.01        10.41 o
   5   5   3       2765.06       2768.64        16.52 o
   6   5   3        166.89        154.03         2.88 o
   7   5   3       2095.92       2102.04        18.91 o
   8   5   3       1561.48       1573.79        19.86 o
   9   5   3         62.18         65.22         5.00 o
  10   5   3        198.85        206.70         7.95 o
 -11   6   3        478.87        454.14        10.20 o
 -10   6   3         20.28         25.62         3.00 o
  -9   6   3         58.30         58.92         2.78 o
  -8   6   3          0.66          0.04         0.40 o
  -7   6   3        356.19        371.78         4.69 o
  -6   6   3         87.32         84.99         2.14 o
  -5   6   3       1856.80       1824.21        12.20 o
  -4   6   3        215.02        198.00         2.33 o
  -3   6   3        305.90        301.36         2.51 o
  -2   6   3       6496.60       6361.29        42.21 o
  -1   6   3        694.91        686.38         4.61 o
   0   6   3        695.30        736.65         5.56 o
   1   6   3        959.35        961.60         5.81 o
   2   6   3        261.26        250.72         2.75 o
   3   6   3        136.52        142.53         2.04 o
   4   6   3        594.70        572.69         4.70 o
   5   6   3        574.03        571.90         5.49 o
   6   6   3          0.11          0.60         0.41 o
   7   6   3        914.49        917.18        11.49 o
   8   6   3        312.55        302.57         8.11 o
   9   6   3          1.64          3.08         1.30 o
  10   6   3          2.98          0.74         2.41 o
 -11   7   3          4.55          3.70         1.11 o
 -10   7   3         59.18         52.28         3.68 o
  -9   7   3       1458.11       1429.68        21.62 o
  -8   7   3        314.95        311.91         4.77 o
  -7   7   3        688.56        678.89         9.33 o
  -6   7   3         25.57         27.42         1.23 o
  -5   7   3        529.47        525.49         5.26 o
  -4   7   3        948.08        924.54         6.22 o
  -3   7   3         10.96         15.85         0.73 o
  -2   7   3          0.26          1.71         0.34 o
  -1   7   3          0.51          0.61         0.46 o
   0   7   3       1702.22       1684.01         9.03 o
   1   7   3       1163.25       1137.48         6.99 o
   2   7   3       2224.61       2090.81        12.66 o
   3   7   3         93.15         96.06         1.91 o
   4   7   3        513.36        525.90         4.83 o
   5   7   3        371.58        347.31         4.21 o
   6   7   3          2.02          1.50         0.54 o
   7   7   3        323.38        308.64         6.01 o
   8   7   3          6.15          8.88         3.71 o
   9   7   3         34.94         33.48         5.38 o
 -11   8   3         78.87         66.23         9.28 o
 -10   8   3        580.92        587.57        11.20 o
  -9   8   3        224.86        226.78         9.08 o
  -8   8   3          0.42          0.17         0.86 o
  -7   8   3        183.61        183.81         4.01 o
  -6   8   3         40.06         42.17         1.76 o
  -5   8   3       1117.80       1076.27         8.16 o
  -4   8   3       3444.06       3382.16        17.34 o
  -3   8   3       3364.83       3275.19        14.85 o
  -2   8   3       1179.49       1180.53         7.04 o
  -1   8   3       1954.14       1853.55        10.90 o
   0   8   3       1618.33       1612.61         9.90 o
   1   8   3         53.43         62.84         1.47 o
   2   8   3        806.59        793.79         6.99 o
   3   8   3          0.87          1.23         0.47 o
   4   8   3        617.43        592.62         6.23 o
   5   8   3        122.09        118.40         2.91 o
   6   8   3       1625.64       1672.85        16.08 o
   7   8   3          0.54          0.00         0.92 o
   8   8   3          0.44          1.06         1.24 o
   9   8   3        601.45        624.44        17.12 o
 -10   9   3        289.34        304.82         8.12 o
  -9   9   3        389.62        395.61        10.20 o
  -8   9   3        157.26        160.80         5.31 o
  -7   9   3         14.35         14.73         1.35 o
  -6   9   3          4.77         12.28         3.03 o
  -5   9   3         99.95        105.41         2.10 o
  -4   9   3        531.19        510.32         4.81 o
  -3   9   3       1119.28       1107.94         6.82 o
  -2   9   3        405.76        391.37         3.66 o
  -1   9   3        163.51        174.96         2.66 o
   0   9   3          0.60          2.48         1.24 o
   1   9   3        143.22        144.40         2.71 o
   2   9   3        566.53        528.34         5.67 o
   3   9   3        314.29        302.17         4.26 o
   4   9   3        117.59        122.32         2.73 o
   5   9   3       1680.78       1677.66        12.95 o
   6   9   3          4.78          4.45         1.17 o
   7   9   3        455.03        472.44        13.37 o
   8   9   3        518.73        551.80        21.62 o
 -10  10   3         23.67         18.16         3.06 o
  -9  10   3          0.92          0.38         1.01 o
  -8  10   3         25.60         22.57         2.61 o
  -7  10   3          7.00          6.20         0.96 o
  -6  10   3        202.55        213.61         3.78 o
  -5  10   3        549.01        537.84         5.47 o
  -4  10   3         83.21         90.71         2.06 o
  -3  10   3         84.91         86.25         1.97 o
  -2  10   3        842.96        824.03         6.52 o
  -1  10   3          7.32          4.96         0.58 o
   0  10   3        404.74        399.18         4.39 o
   1  10   3         17.89         16.87         1.16 o
   2  10   3         16.22         16.23         1.18 o
   3  10   3        445.93        440.69         5.46 o
   4  10   3          1.29          1.06         0.55 o
   5  10   3         22.31         24.04         1.50 o
   6  10   3        875.72        904.66        19.22 o
   7  10   3          0.99          1.92         1.37 o
   8  10   3         26.69         25.05         5.01 o
  -9  11   3         70.13         64.61         5.95 o
  -8  11   3        620.33        592.09        16.22 o
  -7  11   3        190.82        202.97         7.06 o
  -6  11   3        271.05        279.73         9.50 o
  -5  11   3        149.14        142.60         2.90 o
  -4  11   3        989.01        958.78         8.35 o
  -3  11   3       1859.41       1864.27        11.73 o
  -2  11   3        267.68        269.00         3.56 o
  -1  11   3       1211.31       1200.72         8.82 o
   0  11   3        904.85        893.98         7.42 o
   1  11   3       2240.10       2226.10        16.47 o
   2  11   3          0.74          7.07         2.50 o
   3  11   3        135.65        142.60         3.11 o
   4  11   3          3.64          4.23         0.67 o
   5  11   3        340.68        342.83         5.88 o
   6  11   3        368.02        369.00        11.90 o
   7  11   3        615.12        604.18        16.14 o
  -8  12   3         63.06         63.68         8.54 o
  -7  12   3        366.16        396.27        18.05 o
  -6  12   3         14.75         14.66         3.90 o
  -5  12   3          2.82          1.51         0.70 o
  -4  12   3       1077.31       1104.25         9.93 o
  -3  12   3        172.98        169.46         2.92 o
  -2  12   3        279.33        288.99         3.89 o
  -1  12   3         64.89         65.51         1.98 o
   0  12   3        818.32        816.47         7.03 o
   1  12   3         29.11         35.33         1.87 o
   2  12   3        134.78        131.89         3.05 o
   3  12   3        949.01        961.18         9.37 o
   4  12   3        143.68        146.13         4.43 o
   5  12   3         76.25         76.46         3.89 o
   6  12   3       2116.85       2097.69        28.17 o
   7  12   3        230.69        254.36         8.48 o
  -8  13   3          7.76          8.16         3.71 o
  -7  13   3         27.64         23.20         5.20 o
  -6  13   3         44.81         29.51         5.57 o
  -5  13   3         88.58         90.38         4.46 o
  -4  13   3          0.85          0.72         0.57 o
  -3  13   3         29.61         26.99         1.56 o
  -2  13   3        318.27        318.16         4.72 o
  -1  13   3        111.45        105.30         3.09 o
   0  13   3        162.28        159.96         3.41 o
   1  13   3        113.43        108.72         2.86 o
   2  13   3         65.24         57.34         3.30 o
   3  13   3         11.93         14.04         1.86 o
   4  13   3          3.45          5.15         1.12 o
   5  13   3         22.16         20.68         2.05 o
   6  13   3          0.42          0.43         1.03 o
  -7  14   3          9.00         11.13         5.94 o
  -6  14   3         15.62         18.19         4.82 o
  -5  14   3        155.05        150.25         5.88 o
  -4  14   3        793.62        778.67        12.88 o
  -3  14   3        340.89        330.99         6.55 o
  -2  14   3        275.52        264.48         6.22 o
  -1  14   3        133.44        143.66         4.53 o
   0  14   3        157.35        158.17         6.21 o
   1  14   3          3.91          4.52         1.35 o
   2  14   3         14.63         14.73         2.26 o
   3  14   3         62.41         69.66         4.32 o
   4  14   3        153.49        161.42         4.96 o
   5  14   3         61.64         63.61         3.70 o
  -5  15   3        479.58        470.39        11.72 o
  -4  15   3        761.48        780.23        13.34 o
  -3  15   3       1321.36       1347.15        15.12 o
  -2  15   3         52.49         51.89         3.39 o
  -1  15   3        584.03        593.87        11.25 o
   0  15   3        488.71        500.90        12.08 o
   1  15   3        544.50        552.54        12.84 o
   2  15   3        280.47        271.09         9.84 o
   3  15   3         60.57         68.75         5.92 o
   4  15   3         91.59         95.74         7.86 o
  -4  16   3        269.24        283.88         9.18 o
  -3  16   3        180.94        179.79         5.01 o
  -2  16   3         11.06          6.75         1.11 o
  -1  16   3        355.73        358.40         8.76 o
   0  16   3        126.69        117.76         5.73 o
   1  16   3        116.14        126.24         6.07 o
   2  16   3        159.12        169.13         7.15 o
 -12   0   4          6.53         10.82         2.09 o
 -11   0   4          1.23          3.23         1.68 o
 -10   0   4        360.52        361.55         8.21 o
  -9   0   4       1844.05       1826.04        15.54 o
  -8   0   4        440.58        419.66         5.86 o
  -7   0   4        775.90        797.14         8.11 o
  -6   0   4          0.41          1.46         0.51 o
  -5   0   4       4912.98       4715.05        31.06 o
  -4   0   4       1452.49       1436.60        11.31 o
  -3   0   4        529.96        521.41         4.62 o
  -2   0   4       1581.42       1537.35        17.23 o
  -1   0   4       9257.42       9489.59       121.36 o
   0   0   4      23182.70      23905.51       370.74 o
   1   0   4       6707.56       6962.72        49.42 o
   2   0   4       8325.09       8162.76       116.45 o
   3   0   4        720.31        703.51         7.11 o
   4   0   4        558.75        554.04         7.08 o
   5   0   4       7170.77       7105.54        48.86 o
   6   0   4        830.78        855.16         9.63 o
   7   0   4        318.00        321.86         7.10 o
   8   0   4          6.84          6.85         1.43 o
   9   0   4        127.08        136.75         7.14 o
  10   0   4        207.89        209.72         9.45 o
 -12   1   4        103.89         99.32         3.86 o
 -11   1   4        276.68        286.47         6.22 o
 -10   1   4         27.69         32.30         1.99 o
  -9   1   4          0.08          0.68         0.34 o
  -8   1   4       4173.68       4164.94        19.73 o
  -7   1   4          4.81          4.01         0.45 o
  -6   1   4          1.73          1.47         0.37 o
  -5   1   4       5888.62       5801.38        26.41 o
  -4   1   4         54.83         66.07         1.35 o
  -3   1   4       1784.99       1747.05         9.77 o
  -2   1   4        475.30        518.05         3.49 o
  -1   1   4        677.56        712.93         4.95 o
   0   1   4       1397.61       1381.72         7.50 o
   1   1   4       4621.43       4777.97        25.38 o
   2   1   4         20.44         25.93         0.71 o
   3   1   4        697.68        727.38         5.15 o
   4   1   4        193.24        204.12         2.60 o
   5   1   4          1.23          1.97         0.97 o
   6   1   4          7.08          6.42         0.66 o
   7   1   4         96.67         95.75         2.52 o
   8   1   4        257.87        259.20         6.63 o
   9   1   4         49.07         41.21         5.12 o
  10   1   4         94.28         95.02         7.12 o
 -12   2   4          0.17          1.23         1.00 o
 -11   2   4        148.81        141.01         5.26 o
 -10   2   4        219.49        227.90         5.20 o
  -9   2   4        426.81        437.41         4.92 o
  -8   2   4        104.50         99.83         1.92 o
  -7   2   4        118.33        124.77         2.01 o
  -6   2   4         35.32         38.73         1.20 o
  -5   2   4        643.79        656.17         5.12 o
  -4   2   4        950.34        954.68         5.42 o
  -3   2   4       1778.05       1881.27         9.12 o
  -2   2   4       3332.73       3444.93        20.20 o
  -1   2   4        201.82        239.46         3.10 o
   0   2   4        108.27        111.25         1.28 o
   1   2   4          8.43         11.97         0.97 o
   2   2   4          0.01          0.83         0.25 o
   3   2   4          3.76          4.11         0.46 o
   4   2   4          0.17          0.44         0.33 o
   5   2   4        236.67        227.02         2.97 o
   6   2   4        449.85        456.79         4.70 o
   7   2   4         68.77         72.58         2.75 o
   8   2   4        619.08        596.78        11.23 o
   9   2   4         24.00         21.05         2.85 o
  10   2   4        122.92        125.22         6.11 o
 -12   3   4        402.21        406.23         9.78 o
 -11   3   4         95.77         97.02         5.02 o
 -10   3   4       1080.89       1055.55        15.40 o
  -9   3   4         35.60         34.83         1.94 o
  -8   3   4        994.19        987.16         7.95 o
  -7   3   4        513.19        497.14         4.76 o
  -6   3   4        107.32         91.24         1.65 o
  -5   3   4       1188.38       1148.83         6.59 o
  -4   3   4        137.85        145.69         1.85 o
  -3   3   4       3016.67       3098.47        14.63 o
  -2   3   4       2184.64       2277.18        10.26 o
  -1   3   4         96.86        113.98         1.27 o
   0   3   4       2633.44       2695.92        12.10 o
   1   3   4       5726.09       5766.13        31.68 o
   2   3   4        496.29        512.02         3.60 o
   3   3   4       5187.49       5267.16        24.50 o
   4   3   4       1284.00       1280.17         9.10 o
   5   3   4          9.81         15.22         1.05 o
   6   3   4        971.17        987.60         8.41 o
   7   3   4         63.55         69.46         2.85 o
   8   3   4         88.99         88.50         5.14 o
   9   3   4        152.54        133.25         6.04 o
  10   3   4        281.96        278.06         9.42 o
 -12   4   4         88.12        105.10        12.81 o
 -11   4   4         86.50         85.78         4.88 o
 -10   4   4         72.60         73.64         4.01 o
  -9   4   4        778.06        781.89         8.19 o
  -8   4   4        392.44        388.58         4.60 o
  -7   4   4       1154.91       1162.88         8.52 o
  -6   4   4         18.12         30.76         2.29 o
  -5   4   4        848.92        800.76         6.78 o
  -4   4   4       1046.60       1029.57         6.12 o
  -3   4   4        468.20        454.81         3.23 o
  -2   4   4        653.43        710.98         4.45 o
  -1   4   4        160.58        153.75         1.72 o
   0   4   4        747.33        703.80         4.64 o
   1   4   4       2017.36       2056.86        10.09 o
   2   4   4       9836.51       9673.84        53.61 o
   3   4   4        136.30        133.15         2.16 o
   4   4   4          1.83          2.64         0.52 o
   5   4   4       2083.29       2042.67        13.35 o
   6   4   4        308.99        300.13         4.23 o
   7   4   4         12.75         10.23         1.21 o
   8   4   4         34.76         38.76         3.62 o
   9   4   4          3.82          3.54         1.36 o
  10   4   4        225.84        240.91        17.85 o
 -11   5   4        199.94        201.69         8.56 o
 -10   5   4         77.46         77.87         4.15 o
  -9   5   4        404.87        417.25         5.76 o
  -8   5   4        566.84        558.82         6.06 o
  -7   5   4        168.75        168.47         2.80 o
  -6   5   4        144.87        139.22         2.37 o
  -5   5   4         11.58         10.90         0.75 o
  -4   5   4          2.29          1.80         0.31 o
  -3   5   4       1107.33       1092.81         6.47 o
  -2   5   4        226.09        222.51         2.33 o
  -1   5   4        401.54        408.13         3.59 o
   0   5   4       3366.54       3299.89        15.13 o
   1   5   4        177.49        176.07         2.08 o
   2   5   4        367.22        380.38         3.50 o
   3   5   4        278.93        271.76         4.32 o
   4   5   4         29.52         27.78         1.36 o
   5   5   4        420.08        423.58         4.72 o
   6   5   4          2.07          2.79         1.02 o
   7   5   4        194.66        183.17         4.18 o
   8   5   4        549.81        533.26        12.21 o
   9   5   4         45.25         49.85         4.50 o
 -11   6   4        235.18        230.61         9.02 o
 -10   6   4         80.06         79.05         4.54 o
  -9   6   4       1364.32       1359.89        13.65 o
  -8   6   4          1.88          1.60         0.85 o
  -7   6   4       1874.28       1884.64        12.23 o
  -6   6   4       2899.42       2826.84        17.80 o
  -5   6   4          1.58          3.00         0.57 o
  -4   6   4        427.17        425.51         3.92 o
  -3   6   4        500.85        479.83         4.06 o
  -2   6   4       2714.07       2644.46        13.46 o
  -1   6   4         86.92         85.78         1.59 o
   0   6   4       2683.42       2591.92        12.66 o
   1   6   4        755.46        774.13         6.10 o
   2   6   4        400.20        392.71         4.16 o
   3   6   4        930.90        894.46         6.22 o
   4   6   4          3.04          7.11         0.70 o
   5   6   4          6.01          8.47         0.81 o
   6   6   4          6.53          6.40         0.98 o
   7   6   4        104.31        112.13         3.57 o
   8   6   4        204.54        210.07         7.50 o
   9   6   4        116.02        112.24         5.76 o
 -11   7   4         10.62          9.06         1.81 o
 -10   7   4        269.80        286.60         7.77 o
  -9   7   4        152.13        158.14         6.13 o
  -8   7   4        731.44        730.21         9.03 o
  -7   7   4        477.51        491.03         5.56 o
  -6   7   4         21.60         20.04         1.67 o
  -5   7   4        725.29        705.99         6.73 o
  -4   7   4        189.24        184.04         2.55 o
  -3   7   4        250.42        228.46         2.66 o
  -2   7   4       1550.89       1509.36         8.63 o
  -1   7   4        170.03        163.24         2.38 o
   0   7   4       2353.04       2261.09        12.10 o
   1   7   4       5672.29       5492.72        27.07 o
   2   7   4        387.68        406.92         4.41 o
   3   7   4       3849.56       3886.96        20.60 o
   4   7   4        606.99        607.45         6.48 o
   5   7   4        839.65        852.88         8.31 o
   6   7   4        731.41        739.86         7.52 o
   7   7   4          5.90         10.05         1.61 o
   8   7   4         94.05         89.44         9.19 o
   9   7   4         12.13         12.41         2.69 o
 -10   8   4         16.55         18.43         2.54 o
  -9   8   4        311.74        315.93        10.22 o
  -8   8   4          4.51          3.46         1.42 o
  -7   8   4        761.93        743.24         7.26 o
  -6   8   4         32.46         31.55         1.68 o
  -5   8   4          0.73          2.10         1.12 o
  -4   8   4       2148.14       2091.02        12.06 o
  -3   8   4         85.79         90.65         2.18 o
  -2   8   4        120.91        116.61         2.01 o
  -1   8   4        363.53        365.47         3.70 o
   0   8   4        381.55        357.16         4.08 o
   1   8   4       1136.33       1110.39         8.34 o
   2   8   4         71.88         73.31         1.75 o
   3   8   4        352.30        347.50         4.34 o
   4   8   4        127.42        132.14         2.57 o
   5   8   4          6.18          5.79         0.82 o
   6   8   4         50.27         51.49         2.83 o
   7   8   4        429.38        439.00        13.04 o
   8   8   4          0.77         -0.93         1.48 o
 -10   9   4        969.01        987.43        18.09 o
  -9   9   4        321.81        351.55         9.67 o
  -8   9   4          7.20          7.30         2.25 o
  -7   9   4        953.93        954.09         9.73 o
  -6   9   4        428.40        440.40         5.58 o
  -5   9   4        781.82        779.03         7.64 o
  -4   9   4         12.17         14.42         0.92 o
  -3   9   4        141.19        147.08         2.16 o
  -2   9   4         47.72         51.61         1.58 o
  -1   9   4        860.01        835.63         6.37 o
   0   9   4       1024.61       1002.74         7.16 o
   1   9   4         19.22         19.39         1.10 o
   2   9   4        533.71        508.23         5.74 o
   3   9   4       1273.32       1266.73        10.38 o
   4   9   4        207.32        212.05         3.98 o
   5   9   4         50.65         51.70         3.22 o
   6   9   4         55.72         54.49         4.22 o
   7   9   4        106.44        112.95        10.03 o
   8   9   4         20.46         20.23         4.27 o
 -10  10   4         10.90          7.77         1.88 o
  -9  10   4        973.76       1012.85        18.36 o
  -8  10   4        416.24        418.20        10.46 o
  -7  10   4        229.87        230.01         5.21 o
  -6  10   4       1410.38       1434.04        11.82 o
  -5  10   4        290.85        288.84         4.44 o
  -4  10   4         33.50         35.81         1.50 o
  -3  10   4        433.07        418.72         3.99 o
  -2  10   4        131.62        135.36         2.27 o
  -1  10   4        931.82        872.16         7.49 o
   0  10   4       1299.92       1271.74        10.89 o
   1  10   4        677.45        690.53         7.01 o
   2  10   4       1603.25       1593.85        12.22 o
   3  10   4        314.14        308.58         4.63 o
   4  10   4       2376.88       2412.94        17.02 o
   5  10   4        217.26        235.43         6.44 o
   6  10   4        103.38        114.82         5.35 o
   7  10   4         69.60         81.84         6.69 o
  -9  11   4         35.16         33.62         3.60 o
  -8  11   4        350.33        362.67         9.82 o
  -7  11   4        156.87        155.29         6.09 o
  -6  11   4        107.24        102.75         2.95 o
  -5  11   4         44.79         44.64         2.20 o
  -4  11   4          9.68          8.92         0.85 o
  -3  11   4          1.97          3.10         0.48 o
  -2  11   4         37.86         35.36         1.65 o
  -1  11   4        184.54        174.48         3.37 o
   0  11   4        223.59        234.39         4.18 o
   1  11   4        734.64        727.00         8.06 o
   2  11   4         91.51         97.21         2.59 o
   3  11   4        538.09        529.33         6.50 o
   4  11   4         36.88         37.86         2.22 o
   5  11   4        114.95        123.47         7.53 o
   6  11   4         21.41         17.90         2.17 o
   7  11   4          3.83          3.36         1.58 o
  -8  12   4        135.65        161.05        11.52 o
  -7  12   4          0.28          2.04         1.76 o
  -6  12   4         97.82        100.77         4.80 o
  -5  12   4         77.93         79.62         3.38 o
  -4  12   4        170.87        184.05         3.44 o
  -3  12   4        244.69        257.22         3.57 o
  -2  12   4         12.32         11.43         0.92 o
  -1  12   4        859.45        864.42         7.70 o
   0  12   4        143.89        142.13         3.37 o
   1  12   4        179.12        181.19         4.12 o
   2  12   4        175.90        183.68         3.98 o
   3  12   4         56.04         53.48         3.67 o
   4  12   4        558.49        560.47         9.39 o
   5  12   4        147.16        149.58         5.43 o
   6  12   4         29.50         29.69         3.32 o
  -7  13   4       1737.32       1792.09        45.73 o
  -6  13   4        902.38        942.09        20.50 o
  -5  13   4        501.36        509.80        14.08 o
  -4  13   4          0.15          1.18         0.72 o
  -3  13   4        138.05        142.14         3.59 o
  -2  13   4        105.41        105.29         2.76 o
  -1  13   4        606.07        604.32         7.54 o
   0  13   4        696.43        670.46         9.78 o
   1  13   4        172.35        172.29         4.91 o
   2  13   4        369.22        380.63         8.51 o
   3  13   4       1645.14       1624.15        18.13 o
   4  13   4         56.52         52.69         3.30 o
   5  13   4         77.33         85.01         4.90 o
   6  13   4          0.05          1.63         1.68 o
  -6  14   4        827.55        841.97        28.77 o
  -5  14   4        177.07        167.81         9.48 o
  -4  14   4        105.94        107.75         6.20 o
  -3  14   4         79.87         90.86         4.21 o
  -2  14   4        262.42        246.72         6.78 o
  -1  14   4        514.20        519.35        10.07 o
   0  14   4         53.39         44.56         3.33 o
   1  14   4        294.32        301.98         7.64 o
   2  14   4       1188.62       1198.60        17.12 o
   3  14   4        225.07        233.51         6.87 o
   4  14   4       1310.09       1334.81        23.13 o
   5  14   4         16.37         16.45         2.14 o
  -5  15   4         33.39         39.10         4.51 o
  -4  15   4         19.30         10.60         2.95 o
  -3  15   4         72.09         68.97         5.04 o
  -2  15   4        186.19        178.08         5.87 o
  -1  15   4        252.32        257.08         8.37 o
   0  15   4          0.27          0.03         0.91 o
   1  15   4        172.92        178.49         7.08 o
   2  15   4          8.76          7.27         2.40 o
   3  15   4         23.50         22.34         2.52 o
   4  15   4         99.31         76.69        10.96 o
  -4  16   4        102.28         93.10         7.68 o
  -3  16   4         11.84         13.29         1.96 o
  -2  16   4         17.89         15.58         2.05 o
  -1  16   4         11.54         14.07         3.38 o
   0  16   4        316.99        331.22        14.54 o
   1  16   4         95.85         98.81         7.18 o
 -12   1   5        395.16        390.21         9.35 o
 -11   1   5        638.35        614.05        10.92 o
 -10   1   5        572.19        572.33         7.70 o
  -9   1   5        308.32        308.36         3.74 o
  -8   1   5         18.65         16.82         0.93 o
  -7   1   5        833.65        836.43         6.23 o
  -6   1   5        290.64        272.56         3.15 o
  -5   1   5         60.34         56.36         1.35 o
  -4   1   5       3379.96       3349.49        16.20 o
  -3   1   5       1699.93       1669.15         8.13 o
  -2   1   5        694.31        737.14         4.33 o
  -1   1   5       5911.92       5944.96        29.27 o
   0   1   5         48.26         48.00         0.85 o
   1   1   5        175.09        169.47         2.00 o
   2   1   5        407.61        422.74         3.32 o
   3   1   5        258.76        227.15         2.60 o
   4   1   5        565.30        560.88         4.88 o
   5   1   5       1015.41        983.36         7.35 o
   6   1   5        335.27        331.45         4.56 o
   7   1   5        791.06        773.42         8.25 o
   8   1   5        594.85        597.59        13.04 o
   9   1   5       1195.41       1185.38        20.52 o
 -12   2   5        198.85        186.66         6.30 o
 -11   2   5        878.81        861.55        14.23 o
 -10   2   5        398.47        398.86         7.63 o
  -9   2   5          0.37          0.93         0.39 o
  -8   2   5          6.45          5.83         0.63 o
  -7   2   5        792.90        787.15         6.00 o
  -6   2   5         61.62         67.67         1.46 o
  -5   2   5       7042.52       6854.06        30.94 o
  -4   2   5          9.71          9.98         1.25 o
  -3   2   5       6529.53       6496.66        34.35 o
  -2   2   5       8239.93       8293.17        42.09 o
  -1   2   5        507.42        467.11         3.20 o
   0   2   5       8020.86       7884.19        49.44 o
   1   2   5        464.65        505.07         3.40 o
   2   2   5         24.45         33.23         1.15 o
   3   2   5       2580.18       2543.04        14.25 o
   4   2   5       1467.66       1457.97         9.78 o
   5   2   5        524.87        511.62         5.54 o
   6   2   5        127.49        130.32         2.80 o
   7   2   5         98.50         95.40         2.71 o
   8   2   5        372.62        394.15        11.11 o
   9   2   5        886.41        903.38        19.12 o
 -12   3   5         24.38         24.74         2.80 o
 -11   3   5          6.30          6.11         1.40 o
 -10   3   5       1425.80       1397.63        16.39 o
  -9   3   5         14.14         12.11         0.96 o
  -8   3   5        137.19        139.76         2.68 o
  -7   3   5        414.53        408.49         4.74 o
  -6   3   5         13.07         13.68         0.93 o
  -5   3   5       1568.95       1544.63        10.08 o
  -4   3   5          6.36          4.90         0.45 o
  -3   3   5         10.28         13.26         0.61 o
  -2   3   5        871.41        872.36         4.86 o
  -1   3   5       1098.73       1099.39         6.50 o
   0   3   5         78.62         87.62         1.27 o
   1   3   5       3011.53       3053.79        13.82 o
   2   3   5        227.65        218.88         2.63 o
   3   3   5         38.84         35.05         1.40 o
   4   3   5         44.00         49.51         1.71 o
   5   3   5        429.64        427.67         4.84 o
   6   3   5        809.99        832.85         7.54 o
   7   3   5        213.19        208.62         4.05 o
   8   3   5        568.73        550.20        12.63 o
   9   3   5        679.70        696.48        15.16 o
 -12   4   5          1.43          2.97         2.04 o
 -11   4   5        573.11        578.96        11.53 o
 -10   4   5        140.19        136.42         4.91 o
  -9   4   5         82.62         85.23         2.30 o
  -8   4   5        708.74        703.41         6.95 o
  -7   4   5        185.01        188.20         3.12 o
  -6   4   5        329.81        337.08         4.04 o
  -5   4   5        109.64         96.12         1.89 o
  -4   4   5        716.94        735.37         6.00 o
  -3   4   5        249.18        249.86         2.62 o
  -2   4   5        496.53        461.47         3.62 o
  -1   4   5        158.22        158.93         2.10 o
   0   4   5          1.98          4.00         0.64 o
   1   4   5       2335.07       2301.67        12.07 o
   2   4   5          0.52          0.61         0.27 o
   3   4   5        878.77        871.65         6.81 o
   4   4   5          4.11          3.04         0.52 o
   5   4   5       1222.07       1191.43         9.11 o
   6   4   5       1275.13       1264.66         9.90 o
   7   4   5         17.27         21.66         1.99 o
   8   4   5        797.30        816.31        15.95 o
   9   4   5        453.70        436.55        11.70 o
 -11   5   5        494.90        502.79        10.58 o
 -10   5   5        398.21        389.10         8.59 o
  -9   5   5        376.57        371.27         5.48 o
  -8   5   5        337.87        341.25         4.43 o
  -7   5   5          2.74          2.59         0.53 o
  -6   5   5       1348.61       1296.05        10.16 o
  -5   5   5        190.28        165.39         2.90 o
  -4   5   5       2528.54       2474.35        14.51 o
  -3   5   5        910.28        897.63         5.84 o
  -2   5   5       3532.18       3418.34        16.05 o
  -1   5   5      14767.73      14423.55        82.86 o
   0   5   5         11.16         11.69         0.73 o
   1   5   5       1158.53       1182.42         7.50 o
   2   5   5       1094.39       1116.30         7.34 o
   3   5   5         89.31         98.81         2.05 o
   4   5   5          8.05         12.53         0.97 o
   5   5   5        110.05        107.47         2.39 o
   6   5   5          0.22          0.95         0.54 o
   7   5   5       1077.67       1048.63        16.63 o
   8   5   5        635.97        631.73        13.94 o
   9   5   5        323.67        321.57         9.97 o
 -11   6   5        807.37        789.12        15.83 o
 -10   6   5          0.06          0.75         0.92 o
  -9   6   5         89.39         84.49         4.91 o
  -8   6   5          5.05          5.66         0.92 o
  -7   6   5        111.93        109.32         2.61 o
  -6   6   5       1242.92       1229.58        10.00 o
  -5   6   5        707.73        708.71         6.79 o
  -4   6   5         15.14         15.08         1.39 o
  -3   6   5         22.42         22.73         0.99 o
  -2   6   5       3070.53       2910.06        17.97 o
  -1   6   5        619.43        598.05         5.01 o
   0   6   5        393.83        379.31         3.67 o
   1   6   5          7.54          7.77         0.67 o
   2   6   5        756.17        731.42         6.02 o
   3   6   5        194.11        188.47         3.33 o
   4   6   5        250.82        249.83         3.92 o
   5   6   5        605.17        629.80         6.34 o
   6   6   5        377.73        388.37         5.06 o
   7   6   5        352.66        342.79         8.20 o
   8   6   5        650.61        646.06        14.16 o
   9   6   5        178.57        199.74        10.87 o
 -11   7   5         64.55         73.52         6.91 o
 -10   7   5         58.68         54.93         4.53 o
  -9   7   5       1839.99       1826.98        25.48 o
  -8   7   5        348.29        350.02         5.22 o
  -7   7   5        630.19        609.47         6.80 o
  -6   7   5        121.22        114.39         2.63 o
  -5   7   5         26.10         30.09         1.56 o
  -4   7   5        155.78        145.84         2.47 o
  -3   7   5        439.86        433.67         4.14 o
  -2   7   5        398.72        394.48         3.72 o
  -1   7   5         95.14         93.74         1.77 o
   0   7   5       2403.75       2320.23        13.37 o
   1   7   5       1059.51       1055.24         7.71 o
   2   7   5        542.16        530.05         5.14 o
   3   7   5          1.42          1.42         0.45 o
   4   7   5          3.67          2.76         0.66 o
   5   7   5         38.26         40.37         2.06 o
   6   7   5          0.84          2.40         0.65 o
   7   7   5        666.35        698.54        14.99 o
   8   7   5         20.56         17.25         3.02 o
 -10   8   5        563.11        562.14        14.04 o
  -9   8   5        121.09        120.57         5.42 o
  -8   8   5        616.70        627.28        10.88 o
  -7   8   5          1.73          0.86         0.56 o
  -6   8   5        109.20        107.15         2.63 o
  -5   8   5        144.19        142.92         2.94 o
  -4   8   5       1806.65       1816.04        11.11 o
  -3   8   5       3457.05       3372.73        16.83 o
  -2   8   5       1540.44       1501.77         9.08 o
  -1   8   5        195.04        183.94         2.64 o
   0   8   5        729.31        735.47         6.54 o
   1   8   5        456.25        463.12         4.78 o
   2   8   5        167.81        176.78         2.90 o
   3   8   5        101.12         93.36         2.15 o
   4   8   5         12.01         12.05         1.18 o
   5   8   5         84.96         84.06         2.62 o
   6   8   5       1530.10       1504.54        21.28 o
   7   8   5         37.50         54.57        12.34 o
   8   8   5        877.39        846.74        28.03 o
 -10   9   5        120.31        130.34         5.96 o
  -9   9   5         99.60        101.79         5.09 o
  -8   9   5          1.73          5.14         1.13 o
  -7   9   5         34.12         31.62         1.77 o
  -6   9   5         54.90         62.15         2.39 o
  -5   9   5          6.13          6.43         0.85 o
  -4   9   5       2962.47       2926.58        16.21 o
  -3   9   5       1947.68       1853.94        10.91 o
  -2   9   5        823.12        823.63         6.28 o
  -1   9   5       1892.42       1842.64        11.21 o
   0   9   5         87.64         96.05         2.22 o
   1   9   5        967.43        962.12         7.72 o
   2   9   5        141.71        145.92         3.16 o
   3   9   5          1.05          1.07         0.49 o
   4   9   5        255.72        248.33         4.92 o
   5   9   5        323.03        329.16         8.07 o
   6   9   5         45.74         40.48         6.34 o
   7   9   5        221.15        219.50        13.94 o
  -9  10   5        203.43        217.18         7.66 o
  -8  10   5          8.80          5.50         3.88 o
  -7  10   5        120.37        105.89         3.42 o
  -6  10   5        307.65        306.12         4.84 o
  -5  10   5          2.66          1.34         0.48 o
  -4  10   5         13.11         14.01         0.97 o
  -3  10   5        746.58        739.60         6.00 o
  -2  10   5          2.61          4.50         0.61 o
  -1  10   5         88.82         90.87         2.00 o
   0  10   5        137.07        136.27         3.05 o
   1  10   5       1200.92       1174.02        10.09 o
   2  10   5        909.79        910.18         8.74 o
   3  10   5          2.07          2.22         0.55 o
   4  10   5        100.23        100.77         3.94 o
   5  10   5          0.19          0.53         1.04 o
   6  10   5          2.03          2.65         1.03 o
   7  10   5          0.16         -1.11         1.11 o
  -9  11   5        495.50        474.84        12.03 o
  -8  11   5        529.63        556.25        12.80 o
  -7  11   5         94.70         96.51         3.69 o
  -6  11   5         28.44         28.55         2.10 o
  -5  11   5          1.31          0.66         0.62 o
  -4  11   5         31.94         31.48         1.51 o
  -3  11   5       1884.28       1897.52        12.25 o
  -2  11   5        612.07        615.29         5.92 o
  -1  11   5        250.59        257.19         4.48 o
   0  11   5        579.48        578.49         7.15 o
   1  11   5        668.12        681.42         7.97 o
   2  11   5         19.45         21.53         1.51 o
   3  11   5        255.68        252.79         5.34 o
   4  11   5        912.17        937.78        14.36 o
   5  11   5        112.97        106.48         4.57 o
   6  11   5         75.37         74.95         4.59 o
  -8  12   5        156.48        174.32         6.95 o
  -7  12   5        121.51        117.37         4.25 o
  -6  12   5        132.27        133.63         4.81 o
  -5  12   5         14.79         10.75         1.94 o
  -4  12   5        461.85        444.81         6.51 o
  -3  12   5       1809.56       1778.75        13.23 o
  -2  12   5       1453.91       1413.68        10.31 o
  -1  12   5        774.47        771.57         8.70 o
   0  12   5       1433.22       1398.61        12.75 o
   1  12   5        707.08        700.71         9.11 o
   2  12   5        360.61        341.53         7.90 o
   3  12   5         39.86         42.68         2.87 o
   4  12   5         56.06         52.27         3.46 o
   5  12   5        149.30        147.91         5.77 o
   6  12   5        840.72        865.39        35.60 o
  -7  13   5         39.29         39.97         4.52 o
  -6  13   5          7.89         11.52         1.98 o
  -5  13   5        288.74        290.06         8.50 o
  -4  13   5         85.06         71.74         4.15 o
  -3  13   5         49.26         52.91         3.58 o
  -2  13   5        485.13        501.85         8.08 o
  -1  13   5          0.99          2.61         0.91 o
   0  13   5         16.13         13.73         1.85 o
   1  13   5          6.94          4.26         1.19 o
   2  13   5          0.75         -0.72         0.72 o
   3  13   5         15.45         13.12         1.86 o
   4  13   5         19.23         20.91         2.08 o
   5  13   5         27.65         25.80         2.56 o
  -6  14   5         81.19         92.29         5.41 o
  -5  14   5        155.27        165.45         7.16 o
  -4  14   5        362.62        359.13        15.40 o
  -3  14   5        719.18        742.77        12.59 o
  -2  14   5        436.54        449.15         8.51 o
  -1  14   5         11.86         11.96         1.81 o
   0  14   5        301.39        311.15         7.82 o
   1  14   5        129.52        131.83         5.05 o
   2  14   5         66.66         79.12         4.57 o
   3  14   5          5.92          4.95         1.13 o
   4  14   5         14.20         14.57         3.21 o
  -5  15   5        109.88        117.11         8.36 o
  -4  15   5        330.09        311.98         8.56 o
  -3  15   5       1101.90       1096.38        19.02 o
  -2  15   5        783.43        756.22        13.98 o
  -1  15   5        399.70        373.60        13.19 o
   0  15   5        295.72        297.71         7.91 o
   1  15   5        301.31        281.79        11.46 o
   2  15   5         30.47         33.96         3.14 o
  -3  16   5        459.62        442.87        22.35 o
  -2  16   5        225.56        219.16        13.94 o
  -1  16   5          8.33          6.31         3.53 o
 -12   0   6          0.63         -1.39         1.39 o
 -11   0   6        233.65        243.44         8.09 o
 -10   0   6        327.25        321.62         6.32 o
  -9   0   6        254.26        249.04         4.82 o
  -8   0   6         27.65         31.80         2.08 o
  -7   0   6       9293.11       9099.22        58.47 o
  -6   0   6        312.89        299.80         4.84 o
  -5   0   6        609.22        595.10         6.87 o
  -4   0   6      12528.65      12057.48        97.59 o
  -3   0   6        282.35        254.86         3.67 o
  -2   0   6       1108.96       1051.48         7.74 o
  -1   0   6          8.15         14.26         1.00 o
   0   0   6        332.93        387.42         3.97 o
   1   0   6        354.66        337.28         4.12 o
   2   0   6        927.45        924.55         8.23 o
   3   0   6        338.50        352.53         5.22 o
   4   0   6        330.08        310.90         5.84 o
   5   0   6       2053.60       2045.78        22.58 o
   6   0   6        951.02        942.91        14.17 o
   7   0   6        120.77        127.72         5.74 o
   8   0   6        128.08        112.19        10.22 o
   9   0   6        287.10        289.58        18.23 o
 -12   1   6        513.81        513.79        10.88 o
 -11   1   6         24.80         23.84         2.50 o
 -10   1   6        116.01        111.10         3.37 o
  -9   1   6        186.11        188.89         2.91 o
  -8   1   6       1015.69        996.02         7.42 o
  -7   1   6        180.88        181.09         2.76 o
  -6   1   6         13.31         16.11         0.91 o
  -5   1   6       1820.15       1752.92        10.13 o
  -4   1   6        500.30        501.53         4.61 o
  -3   1   6         55.67         51.67         1.00 o
  -2   1   6        933.50        983.34         5.22 o
  -1   1   6       2978.32       2981.85        12.49 o
   0   1   6         82.83         91.58         1.38 o
   1   1   6        325.36        382.13         3.52 o
   2   1   6       1409.75       1446.50         9.29 o
   3   1   6       1485.17       1471.24         9.75 o
   4   1   6        110.88        107.64         2.24 o
   5   1   6       2065.47       2062.44        13.38 o
   6   1   6        970.36        970.37         8.52 o
   7   1   6        695.38        693.23         9.35 o
   8   1   6         93.61         87.35         7.60 o
   9   1   6         82.42         83.26         8.54 o
 -12   2   6         16.91         14.13         2.09 o
 -11   2   6        124.61        125.94         4.89 o
 -10   2   6          0.22          0.78         0.64 o
  -9   2   6         73.94         77.16         2.16 o
  -8   2   6        108.66        109.32         2.40 o
  -7   2   6          7.98          7.84         0.69 o
  -6   2   6        163.06        164.76         2.48 o
  -5   2   6         97.58        100.34         2.02 o
  -4   2   6        134.06        127.17         2.04 o
  -3   2   6        820.44        818.75         4.86 o
  -2   2   6         21.62         22.75         0.80 o
  -1   2   6        287.71        315.33         2.73 o
   0   2   6        666.80        617.89         4.07 o
   1   2   6       1310.89       1309.80         8.47 o
   2   2   6         66.78         67.19         1.70 o
   3   2   6        287.81        274.78         3.51 o
   4   2   6       1342.55       1372.34         9.79 o
   5   2   6        320.11        310.30         4.18 o
   6   2   6        110.46        112.20         2.60 o
   7   2   6        143.67        143.97         4.60 o
   8   2   6        192.12        194.95         7.38 o
   9   2   6         29.13         31.99         6.17 o
 -12   3   6        219.98        214.86        11.20 o
 -11   3   6        157.90        165.33         5.66 o
 -10   3   6         30.25         28.19         2.40 o
  -9   3   6        177.18        175.96         3.24 o
  -8   3   6        757.67        747.83         7.24 o
  -7   3   6        318.43        321.14         4.24 o
  -6   3   6       2521.20       2427.10        48.29 o
  -5   3   6       3176.54       3067.69        18.52 o
  -4   3   6        317.14        307.55         3.85 o
  -3   3   6       6163.39       6073.73        26.39 o
  -2   3   6         68.56         72.03         1.27 o
  -1   3   6        995.23        969.92         5.53 o
   0   3   6          6.71          8.57         0.55 o
   1   3   6          1.59          3.54         0.44 o
   2   3   6        257.54        260.48         3.64 o
   3   3   6       4375.11       4291.58        22.51 o
   4   3   6         29.06         29.35         1.42 o
   5   3   6        986.78        982.94         8.32 o
   6   3   6       1058.18       1028.11         8.93 o
   7   3   6        431.91        433.37         8.31 o
   8   3   6         16.07         16.86         2.52 o
   9   3   6          7.79          4.64         2.41 o
 -11   4   6         10.80          8.61         1.54 o
 -10   4   6         72.31         75.51         4.11 o
  -9   4   6         55.64         63.75         2.76 o
  -8   4   6        288.54        291.91         4.58 o
  -7   4   6       3805.70       3750.28        28.15 o
  -6   4   6         33.81         32.51         1.71 o
  -5   4   6        356.77        370.90         5.59 o
  -4   4   6       3582.38       3438.18        20.23 o
  -3   4   6         20.23         19.92         0.94 o
  -2   4   6        990.95        981.34         6.79 o
  -1   4   6          5.00          5.33         0.85 o
   0   4   6       1175.19       1119.93         7.43 o
   1   4   6          1.17          3.96         0.79 o
   2   4   6       3651.43       3598.97        19.17 o
   3   4   6        485.36        492.31         5.04 o
   4   4   6        483.76        489.79         5.28 o
   5   4   6        906.10        909.59         8.02 o
   6   4   6        529.07        528.29         6.09 o
   7   4   6        223.26        227.51         5.97 o
   8   4   6        135.77        146.61         6.48 o
 -11   5   6         26.37         25.77         2.97 o
 -10   5   6         78.69         74.80         5.96 o
  -9   5   6       1058.42       1059.18        14.26 o
  -8   5   6          3.18          3.66         0.67 o
  -7   5   6          0.54          0.79         0.44 o
  -6   5   6          1.06          1.27         0.47 o
  -5   5   6       1171.92       1140.11         9.28 o
  -4   5   6        566.03        571.65         5.82 o
  -3   5   6         43.66         47.68         1.37 o
  -2   5   6        295.94        294.47         3.05 o
  -1   5   6       1139.91       1097.28         6.93 o
   0   5   6        116.61        117.01         1.98 o
   1   5   6        120.54        124.61         2.09 o
   2   5   6        319.59        312.63         4.25 o
   3   5   6        437.14        433.58         5.01 o
   4   5   6        198.17        189.26         3.23 o
   5   5   6        161.15        175.85         3.22 o
   6   5   6        278.81        277.53         5.08 o
   7   5   6        335.79        339.55         7.48 o
   8   5   6         92.96        106.69         8.03 o
 -11   6   6          8.69          9.92         2.30 o
 -10   6   6         33.09         32.10         4.33 o
  -9   6   6        473.49        484.74         8.64 o
  -8   6   6         18.51         14.34         1.25 o
  -7   6   6        686.44        688.33         7.96 o
  -6   6   6       2214.29       2236.81        15.54 o
  -5   6   6         60.35         68.60         2.05 o
  -4   6   6        534.86        521.93         5.66 o
  -3   6   6        424.96        413.89         4.07 o
  -2   6   6         26.39         25.59         1.19 o
  -1   6   6         32.42         32.58         1.25 o
   0   6   6          3.99          2.85         0.48 o
   1   6   6       3839.62       3764.44        19.98 o
   2   6   6        139.09        134.81         2.81 o
   3   6   6        101.77        107.96         2.62 o
   4   6   6       3189.99       3169.27        20.80 o
   5   6   6        161.12        152.17         3.41 o
   6   6   6       1660.12       1626.18        20.41 o
   7   6   6        932.23        940.25        13.40 o
   8   6   6          8.84         11.28         2.04 o
 -11   7   6         11.84         11.69         3.34 o
 -10   7   6          3.65          5.64         1.44 o
  -9   7   6        174.89        187.45         5.87 o
  -8   7   6       1668.52       1644.37        17.01 o
  -7   7   6         29.86         27.47         1.64 o
  -6   7   6       3300.11       3293.24        21.03 o
  -5   7   6       2946.72       2830.46        18.39 o
  -4   7   6        446.99        445.30         5.67 o
  -3   7   6       1767.36       1732.17        11.98 o
  -2   7   6          0.16          1.08         0.46 o
  -1   7   6        129.06        135.52         2.39 o
   0   7   6        188.68        192.25         2.92 o
   1   7   6        425.37        411.33         4.51 o
   2   7   6          0.72          0.39         0.34 o
   3   7   6       1153.88       1153.09        10.10 o
   4   7   6         68.34         68.79         2.78 o
   5   7   6        690.47        711.40         8.90 o
   6   7   6        209.75        213.42         7.75 o
   7   7   6         40.34         45.24         4.14 o
   8   7   6          1.33          0.00         2.41 o
 -10   8   6         52.82         41.69         5.44 o
  -9   8   6          2.53          1.16         2.07 o
  -8   8   6        438.89        444.84        11.29 o
  -7   8   6        292.68        304.72         4.85 o
  -6   8   6          5.36          3.58         0.61 o
  -5   8   6        196.69        197.82         3.62 o
  -4   8   6         83.71         87.31         2.32 o
  -3   8   6         21.72         20.56         1.17 o
  -2   8   6        696.53        674.10         5.53 o
  -1   8   6        184.82        186.43         2.95 o
   0   8   6        130.99        128.01         2.59 o
   1   8   6         85.67         83.92         2.01 o
   2   8   6        966.78        955.16         7.90 o
   3   8   6        731.48        722.70         7.77 o
   4   8   6        325.97        329.50         5.13 o
   5   8   6         56.98         62.17         3.73 o
   6   8   6        220.05        221.10         9.69 o
   7   8   6         41.83         38.01         3.78 o
 -10   9   6        530.88        561.76        13.39 o
  -9   9   6        240.72        233.96         8.02 o
  -8   9   6         12.09         11.01         1.46 o
  -7   9   6        302.44        320.04         6.19 o
  -6   9   6        150.82        162.79         3.48 o
  -5   9   6       1940.54       1934.77        14.45 o
  -4   9   6        175.32        180.48         3.29 o
  -3   9   6         14.11         14.83         1.04 o
  -2   9   6        664.96        664.99         5.67 o
  -1   9   6         11.39         11.77         0.93 o
   0   9   6        858.65        831.56         7.60 o
   1   9   6        145.26        145.86         2.78 o
   2   9   6        460.37        463.78         5.31 o
   3   9   6       1184.90       1184.10        10.75 o
   4   9   6        100.49        101.76         3.79 o
   5   9   6       1855.06       1820.92        20.83 o
   6   9   6          2.46          2.12         1.01 o
   7   9   6         20.13         15.45         5.47 o
  -9  10   6        601.45        601.27        13.77 o
  -8  10   6         50.15         42.79         2.89 o
  -7  10   6        806.56        802.94        11.57 o
  -6  10   6       1118.16       1093.46        11.82 o
  -5  10   6       1796.44       1758.57        14.75 o
  -4  10   6        883.05        857.91         8.10 o
  -3  10   6        116.75        116.51         2.52 o
  -2  10   6        139.47        134.46         2.43 o
  -1  10   6        103.42        108.54         2.42 o
   0  10   6        258.59        249.53         3.96 o
   1  10   6        825.23        834.07         7.99 o
   2  10   6        218.60        221.78         3.93 o
   3  10   6          1.08          1.88         0.93 o
   4  10   6       2750.29       2729.32        29.22 o
   5  10   6        109.90        109.56         4.70 o
   6  10   6        195.29        182.75         6.28 o
  -9  11   6         23.84         16.92         3.01 o
  -8  11   6        489.64        512.52         9.37 o
  -7  11   6         38.71         40.16         2.96 o
  -6  11   6        460.29        475.92         8.58 o
  -5  11   6        164.08        166.63         5.40 o
  -4  11   6        191.22        199.77         3.68 o
  -3  11   6        110.32        112.89         2.46 o
  -2  11   6        132.53        139.92         2.84 o
  -1  11   6         66.35         69.10         2.49 o
   0  11   6          5.52          4.07         0.72 o
   1  11   6        223.36        231.73         4.53 o
   2  11   6         38.88         42.35         2.59 o
   3  11   6        291.06        288.54         7.47 o
   4  11   6         49.60         43.10         3.41 o
   5  11   6        255.55        285.05        19.00 o
   6  11   6         28.25         20.94         3.75 o
  -8  12   6         63.72         71.14         5.35 o
  -7  12   6        198.09        199.45         5.60 o
  -6  12   6        247.82        243.49         6.39 o
  -5  12   6        384.88        401.96         8.85 o
  -4  12   6        127.37        123.69         5.44 o
  -3  12   6        315.91        307.96         5.61 o
  -2  12   6        249.35        254.37         5.32 o
  -1  12   6          6.79          7.20         1.45 o
   0  12   6         92.96         89.18         4.04 o
   1  12   6        126.18        120.07         4.58 o
   2  12   6         15.86         13.46         1.87 o
   3  12   6          1.58          2.45         0.84 o
   4  12   6        221.22        209.86         6.68 o
   5  12   6         28.58         30.56         4.85 o
  -7  13   6        481.19        528.22        14.63 o
  -6  13   6        669.85        684.91        12.27 o
  -5  13   6        771.80        777.16        25.39 o
  -4  13   6        121.77        112.86         4.52 o
  -3  13   6          7.87          8.84         1.50 o
  -2  13   6        575.96        588.22        10.84 o
  -1  13   6         65.53         59.06         3.86 o
   0  13   6        729.37        740.03        16.74 o
   1  13   6         21.55         19.88         2.20 o
   2  13   6        282.22        287.02         7.63 o
   3  13   6       1524.00       1570.30        20.88 o
   4  13   6          0.38          1.12         0.90 o
  -6  14   6        700.82        685.38        13.25 o
  -5  14   6       1253.97       1284.37        20.91 o
  -4  14   6        126.46        123.74         4.81 o
  -3  14   6          1.08          0.37         0.85 o
  -2  14   6        354.59        366.28         8.56 o
  -1  14   6         38.24         36.18         3.75 o
   0  14   6        140.15        150.46         5.42 o
   1  14   6         76.56         77.02         4.65 o
   2  14   6        168.97        174.52         6.04 o
   3  14   6        172.72        161.10         8.66 o
  -4  15   6          1.85          4.65         1.32 o
  -3  15   6        110.88        109.02         5.38 o
  -2  15   6          3.40          3.84         1.45 o
  -1  15   6         44.38         45.51         3.56 o
   0  15   6         91.85         89.99         5.24 o
   1  15   6         37.27         41.28         5.14 o
 -12   1   7         74.40         80.44         6.13 o
 -11   1   7        415.83        422.61         8.29 o
 -10   1   7       1101.36       1090.98        13.90 o
  -9   1   7        407.78        410.19         5.61 o
  -8   1   7        727.85        721.80         6.53 o
  -7   1   7        435.97        422.68         4.51 o
  -6   1   7        138.16        140.07         2.35 o
  -5   1   7        420.14        401.78         3.98 o
  -4   1   7       1043.45       1041.27         6.99 o
  -3   1   7        453.70        417.16         3.62 o
  -2   1   7          1.78          3.33         0.67 o
  -1   1   7       2783.99       2866.00        15.92 o
   0   1   7       1662.64       1610.81        11.78 o
   1   1   7       5773.27       5616.72        30.63 o
   2   1   7         35.23         40.87         1.51 o
   3   1   7        305.14        310.39         3.96 o
   4   1   7        224.28        220.94         5.03 o
   5   1   7        476.83        479.27         6.78 o
   6   1   7         46.67         41.63         3.33 o
   7   1   7          1.73          1.24         1.58 o
   8   1   7         49.59         51.24         6.10 o
 -12   2   7        154.22        140.82        18.02 o
 -11   2   7       1046.25       1029.73        16.95 o
 -10   2   7        245.86        246.09         5.96 o
  -9   2   7       3462.73       3406.18        21.01 o
  -8   2   7        247.03        249.46         3.95 o
  -7   2   7          0.82          0.34         0.35 o
  -6   2   7       2147.80       2081.01        15.74 o
  -5   2   7        582.81        575.04         5.83 o
  -4   2   7          2.73          1.56         0.40 o
  -3   2   7        246.68        263.43         2.82 o
  -2   2   7         72.01         85.74         1.49 o
  -1   2   7        323.38        314.20         2.94 o
   0   2   7       5295.31       5221.67        25.62 o
   1   2   7         64.23         63.57         1.68 o
   2   2   7        209.72        204.83         3.02 o
   3   2   7        616.73        632.65         6.00 o
   4   2   7        373.32        389.34         4.74 o
   5   2   7        674.21        680.00         6.91 o
   6   2   7         73.92         69.52         3.83 o
   7   2   7        575.81        565.15        11.55 o
   8   2   7        213.99        202.96        15.43 o
 -11   3   7        121.55        115.63         4.85 o
 -10   3   7        372.40        374.23         7.58 o
  -9   3   7         81.93         90.88         2.85 o
  -8   3   7        247.37        249.18         4.53 o
  -7   3   7        159.85        151.55         3.32 o
  -6   3   7        173.77        180.77         4.38 o
  -5   3   7         43.77         44.32         1.99 o
  -4   3   7        882.52        901.47         7.69 o
  -3   3   7       1949.37       1906.74        11.30 o
  -2   3   7        350.42        351.86         3.20 o
  -1   3   7       1492.83       1509.96         8.40 o
   0   3   7        599.20        597.92         5.13 o
   1   3   7        678.41        667.29         5.73 o
   2   3   7        154.59        137.25         2.48 o
   3   3   7        522.83        509.77         5.63 o
   4   3   7       1357.89       1357.37        10.23 o
   5   3   7        410.24        413.43         5.21 o
   6   3   7         87.84         87.66         3.87 o
   7   3   7         71.81         71.27         4.01 o
   8   3   7        233.76        220.60        10.58 o
 -11   4   7        484.75        492.17        17.60 o
 -10   4   7         84.47         99.36         7.37 o
  -9   4   7         24.82         25.54         2.27 o
  -8   4   7        604.72        605.84         7.53 o
  -7   4   7          1.78          2.65         0.60 o
  -6   4   7         35.45         33.86         1.84 o
  -5   4   7         20.35         24.71         1.43 o
  -4   4   7        961.37        924.81         7.99 o
  -3   4   7        817.20        826.30         6.42 o
  -2   4   7          7.38         10.15         0.69 o
  -1   4   7       2648.97       2605.72        14.52 o
   0   4   7       1767.07       1753.44        10.84 o
   1   4   7         89.96         93.39         2.17 o
   2   4   7       3969.22       3935.72        21.15 o
   3   4   7         22.41         26.54         1.41 o
   4   4   7        344.91        347.28         4.58 o
   5   4   7         33.73         35.38         1.74 o
   6   4   7          0.29         -0.24         0.80 o
   7   4   7         90.00         92.50         4.19 o
   8   4   7         23.20         12.71         2.37 o
 -11   5   7          0.67         -0.70         0.97 o
 -10   5   7       2553.32       2549.56        28.30 o
  -9   5   7        423.56        404.61         8.77 o
  -8   5   7        906.02        922.72         9.85 o
  -7   5   7        850.71        850.74        16.52 o
  -6   5   7        445.20        449.54         5.79 o
  -5   5   7        252.78        263.48         4.03 o
  -4   5   7         15.94         13.41         1.37 o
  -3   5   7         65.15         61.02         1.77 o
  -2   5   7        241.18        244.03         3.02 o
  -1   5   7       4330.38       4289.11        22.12 o
   0   5   7          3.40          4.49         0.53 o
   1   5   7       1397.68       1374.46        10.67 o
   2   5   7        101.26         98.90         2.46 o
   3   5   7        181.10        188.66         3.57 o
   4   5   7          0.07          0.43         0.52 o
   5   5   7          6.41          5.17         0.83 o
   6   5   7        483.26        478.25         8.96 o
   7   5   7        589.52        587.29        10.42 o
   8   5   7         20.66         15.96         6.31 o
 -11   6   7        232.97        244.57         9.46 o
 -10   6   7         83.78         79.92         5.44 o
  -9   6   7        466.24        457.21         9.53 o
  -8   6   7          0.05          0.51         0.66 o
  -7   6   7        156.13        164.78         3.71 o
  -6   6   7        658.57        645.33         7.07 o
  -5   6   7        207.64        211.71         3.66 o
  -4   6   7        504.30        490.65         5.69 o
  -3   6   7        195.88        205.01         3.03 o
  -2   6   7         52.37         52.48         1.50 o
  -1   6   7        439.90        439.18         4.60 o
   0   6   7       2335.79       2297.87        13.79 o
   1   6   7        189.62        175.87         2.81 o
   2   6   7        138.74        141.31         3.03 o
   3   6   7        616.70        622.70         7.08 o
   4   6   7        385.42        388.29         5.62 o
   5   6   7         19.30         21.33         5.68 o
   6   6   7        117.51        114.49         5.74 o
   7   6   7          0.04          0.21         0.94 o
 -10   7   7         55.96         53.32         4.49 o
  -9   7   7       1347.02       1351.99        18.46 o
  -8   7   7        215.38        215.64         6.23 o
  -7   7   7          2.62          2.85         0.60 o
  -6   7   7         71.39         70.88         2.49 o
  -5   7   7        256.55        253.68         4.15 o
  -4   7   7        479.28        481.30         5.76 o
  -3   7   7        186.95        197.86         3.10 o
  -2   7   7        759.23        737.97         5.92 o
  -1   7   7         39.67         39.94         1.62 o
   0   7   7         95.94         89.46         2.06 o
   1   7   7        480.75        481.27         4.91 o
   2   7   7        121.74        121.14         2.89 o
   3   7   7        322.51        327.71         5.05 o
   4   7   7          5.58         11.36         2.70 o
   5   7   7        376.97        373.21        11.44 o
   6   7   7         50.63         44.66         3.56 o
   7   7   7        253.11        255.46         9.18 o
 -10   8   7         53.33         45.46         7.57 o
  -9   8   7        390.03        382.89        11.53 o
  -8   8   7       1193.54       1210.23        16.94 o
  -7   8   7         63.09         62.45         3.26 o
  -6   8   7         32.69         35.84         1.94 o
  -5   8   7          9.96          9.97         0.96 o
  -4   8   7          5.29          5.79         0.80 o
  -3   8   7       1592.45       1581.29        10.99 o
  -2   8   7        211.23        207.11         3.23 o
  -1   8   7        923.00        923.85         7.69 o
   0   8   7       1374.47       1356.68         9.96 o
   1   8   7         19.35         17.08         1.08 o
   2   8   7       3205.22       3183.80        21.09 o
   3   8   7         67.39         73.23         2.72 o
   4   8   7        123.10        124.28         4.33 o
   5   8   7         32.39         26.22         2.98 o
   6   8   7         86.87         82.46         4.40 o
   7   8   7         10.82         10.72         4.45 o
  -9   9   7        139.38        123.35         4.98 o
  -8   9   7        595.61        596.27        11.34 o
  -7   9   7        439.92        429.00         8.17 o
  -6   9   7         23.66         20.65         1.65 o
  -5   9   7        154.78        164.91         3.74 o
  -4   9   7        506.08        509.20         6.74 o
  -3   9   7        439.91        441.73         5.14 o
  -2   9   7          8.51          9.00         0.79 o
  -1   9   7        225.05        223.48         3.52 o
   0   9   7          6.62          6.81         0.71 o
   1   9   7        795.62        774.25         7.29 o
   2   9   7         90.74         99.74         2.77 o
   3   9   7          9.25          8.76         1.25 o
   4   9   7          8.74          6.91         1.41 o
   5   9   7        129.17        134.49         4.72 o
   6   9   7        164.50        170.05         5.98 o
  -9  10   7          2.44          2.54         1.02 o
  -8  10   7        141.06        131.69         4.57 o
  -7  10   7        246.30        249.75         6.24 o
  -6  10   7         45.87         41.39         2.84 o
  -5  10   7        112.48        107.86         3.26 o
  -4  10   7         54.45         56.72         2.47 o
  -3  10   7         52.07         51.42         2.06 o
  -2  10   7         45.41         50.23         2.24 o
  -1  10   7         47.20         45.64         1.92 o
   0  10   7        212.81        213.27         3.61 o
   1  10   7        656.07        647.26         6.92 o
   2  10   7         33.87         32.09         2.28 o
   3  10   7        121.47        123.12         4.35 o
   4  10   7        204.84        199.85         6.36 o
   5  10   7        136.30        133.79         5.28 o
  -8  11   7        235.81        241.42         6.34 o
  -7  11   7        508.31        524.96         9.52 o
  -6  11   7          1.57          1.92         0.78 o
  -5  11   7        607.72        620.37        10.06 o
  -4  11   7         48.70         61.10         3.35 o
  -3  11   7        243.82        236.54         4.83 o
  -2  11   7       2440.31       2408.32        19.65 o
  -1  11   7        245.69        242.87         4.94 o
   0  11   7        437.04        434.74         8.07 o
   1  11   7       2201.66       2166.65        24.45 o
   2  11   7        356.77        355.48         8.28 o
   3  11   7        510.66        479.81        10.10 o
   4  11   7         40.88         47.02         3.74 o
   5  11   7          2.15          1.10         2.23 o
  -8  12   7        635.90        597.92        29.65 o
  -7  12   7        686.34        710.04        11.50 o
  -6  12   7        118.37        112.10         4.35 o
  -5  12   7          9.83          7.74         2.14 o
  -4  12   7        108.93        109.29         4.55 o
  -3  12   7        157.83        165.84         5.63 o
  -2  12   7        602.72        625.76        11.16 o
  -1  12   7        892.96        893.33        13.88 o
   0  12   7        393.65        394.69         9.67 o
   1  12   7        589.98        579.17        11.00 o
   2  12   7        678.95        690.99        12.77 o
   3  12   7          9.92          7.22         1.77 o
   4  12   7          0.45         -0.08         1.47 o
  -6  13   7         97.26         99.10         4.38 o
  -5  13   7         20.40         23.99         3.69 o
  -4  13   7         30.76         36.88         3.62 o
  -3  13   7          6.05          4.52         1.38 o
  -2  13   7        419.08        418.89        12.02 o
  -1  13   7         25.24         17.98         2.43 o
   0  13   7         26.58         26.34         2.64 o
   1  13   7         36.18         29.66         3.42 o
   2  13   7         52.66         56.39         4.11 o
   3  13   7        210.11        226.94        11.31 o
  -5  14   7          1.84         -0.43         1.12 o
  -4  14   7         70.31         78.08         5.33 o
  -3  14   7        340.04        317.94         9.38 o
  -2  14   7         71.40         68.32         7.79 o
  -1  14   7        215.98        202.49         6.43 o
   0  14   7        157.94        150.81         5.60 o
   1  14   7          3.85          2.98         1.25 o
   2  14   7        329.67        296.18        18.23 o
 -11   0   8        530.32        538.60        15.15 o
 -10   0   8          7.51         57.15         7.98 o
  -9   0   8          0.75          1.14         0.87 o
  -8   0   8        353.78        340.26         6.08 o
  -7   0   8       2276.40       2294.16        25.40 o
  -6   0   8         87.63         88.66         3.00 o
  -5   0   8          8.63          7.07         0.93 o
  -4   0   8       2236.04       2227.04        21.86 o
  -3   0   8         64.19         72.12         2.77 o
  -2   0   8       1405.06       1336.18        11.82 o
  -1   0   8        438.74        447.86         7.39 o
   0   0   8        147.03        148.30         4.22 o
   1   0   8         63.87         75.31         3.15 o
   2   0   8        131.60        154.89         4.78 o
   3   0   8       2293.82       2294.66        24.64 o
   4   0   8        798.38        809.92        13.05 o
   5   0   8         10.77         12.98         2.85 o
   6   0   8       1694.40       1670.19        54.31 o
   7   0   8        779.92        797.66        20.65 o
 -11   1   8          9.31          7.22         1.30 o
 -10   1   8        255.39        267.34         6.35 o
  -9   1   8         68.84         64.94         2.82 o
  -8   1   8         93.58         88.14         2.51 o
  -7   1   8        128.39        127.90         2.89 o
  -6   1   8       1171.92       1165.22         9.14 o
  -5   1   8         14.68         14.57         1.00 o
  -4   1   8        326.76        324.07         3.95 o
  -3   1   8       2030.41       2064.50        12.81 o
  -2   1   8       1524.38       1484.00         9.02 o
  -1   1   8        801.00        746.17         7.41 o
   0   1   8         59.79         67.04         1.98 o
   1   1   8        704.77        705.55         7.44 o
   2   1   8        208.96        204.70         3.89 o
   3   1   8        321.41        313.05         5.25 o
   4   1   8         35.02         37.20         2.09 o
   5   1   8         10.19          8.64         1.67 o
   6   1   8        306.33        302.43         8.21 o
   7   1   8         38.20         30.37         3.11 o
 -11   2   8         13.18          8.75         1.56 o
 -10   2   8          1.87          0.78         1.03 o
  -9   2   8         11.05         11.72         1.80 o
  -8   2   8         81.05         85.15         3.39 o
  -7   2   8          2.88          1.06         0.77 o
  -6   2   8         41.38         40.38         2.08 o
  -5   2   8        944.06        943.64         8.87 o
  -4   2   8        126.30        134.35         2.85 o
  -3   2   8        216.87        213.75         3.08 o
  -2   2   8       1107.97       1086.78         6.75 o
  -1   2   8         20.56         17.56         0.89 o
   0   2   8         98.90        100.80         2.17 o
   1   2   8          4.98          5.65         0.79 o
   2   2   8         66.46         66.56         1.87 o
   3   2   8         83.35         85.85         2.63 o
   4   2   8         84.52         81.96         2.85 o
   5   2   8        173.36        162.32         9.12 o
   6   2   8          2.34          2.82         1.18 o
   7   2   8          0.01         -0.11         1.01 o
 -11   3   8          3.16          3.69         1.01 o
 -10   3   8        110.89        118.68         4.68 o
  -9   3   8          7.65         10.13         2.04 o
  -8   3   8          1.25          0.82         0.49 o
  -7   3   8        127.17        132.69         3.23 o
  -6   3   8       1428.97       1419.79        13.08 o
  -5   3   8        296.74        299.40         4.62 o
  -4   3   8        479.83        468.62         5.74 o
  -3   3   8       4145.69       4091.26        23.72 o
  -2   3   8        146.33        140.05         2.40 o
  -1   3   8         57.78         56.12         2.53 o
   0   3   8         12.14         14.60         1.00 o
   1   3   8          6.16          4.84         0.62 o
   2   3   8        116.73        122.20         2.47 o
   3   3   8       1754.68       1797.85        12.39 o
   4   3   8        408.06        407.17         5.17 o
   5   3   8        480.67        480.15         9.31 o
   6   3   8        298.61        299.89         8.26 o
   7   3   8        546.10        561.62        11.97 o
 -11   4   8        519.76        520.75        10.96 o
 -10   4   8         23.68         30.63         2.86 o
  -9   4   8          9.12          9.29         3.29 o
  -8   4   8        331.13        314.53         5.57 o
  -7   4   8        958.09        968.70         9.90 o
  -6   4   8        158.95        155.97         3.46 o
  -5   4   8        394.28        393.41         5.46 o
  -4   4   8        856.93        847.55         7.84 o
  -3   4   8         66.24         72.25         1.93 o
  -2   4   8       2989.19       2921.34        16.28 o
  -1   4   8        288.05        274.12         3.49 o
   0   4   8        281.60        271.97         4.30 o
   1   4   8          0.12          0.92         0.45 o
   2   4   8        962.73        968.08         8.95 o
   3   4   8        925.12        922.90         8.53 o
   4   4   8        325.96        307.86         4.83 o
   5   4   8          0.03          0.11         0.63 o
   6   4   8        174.78        167.67         5.37 o
   7   4   8        501.70        514.05        11.45 o
 -11   5   8         59.74         53.66         5.29 o
 -10   5   8         10.06         13.18         1.78 o
  -9   5   8         12.94         16.35         2.54 o
  -8   5   8          0.56          2.84         0.89 o
  -7   5   8         12.93         10.68         1.59 o
  -6   5   8        555.41        537.17         6.87 o
  -5   5   8       1249.06       1230.18        10.39 o
  -4   5   8        317.14        324.19         4.56 o
  -3   5   8        862.57        861.45         7.06 o
  -2   5   8        144.84        146.50         2.54 o
  -1   5   8         87.93         87.10         1.99 o
   0   5   8          3.73          5.79         1.03 o
   1   5   8         31.59         32.61         1.71 o
   2   5   8         94.98         96.07         4.07 o
   3   5   8        315.75        311.18         4.91 o
   4   5   8         60.87         62.51         3.16 o
   5   5   8        861.73        846.95        12.29 o
   6   5   8        236.81        243.90         6.39 o
   7   5   8          0.60          1.21         1.09 o
 -10   6   8         76.95         78.46         4.72 o
  -9   6   8         92.78         89.73         4.48 o
  -8   6   8        511.09        534.61        11.02 o
  -7   6   8        366.99        348.78         5.69 o
  -6   6   8         10.81          9.34         0.99 o
  -5   6   8       1459.06       1439.44        11.74 o
  -4   6   8        966.05        936.95         8.71 o
  -3   6   8        850.59        834.72         7.10 o
  -2   6   8       1204.31       1200.59         8.87 o
  -1   6   8          3.99          4.22         0.55 o
   0   6   8       1876.29       1846.11        12.19 o
   1   6   8        131.72        126.02         3.09 o
   2   6   8         18.54         20.23         1.40 o
   3   6   8         61.97         56.68         2.47 o
   4   6   8        315.84        317.17         6.97 o
   5   6   8        120.23        124.92         4.46 o
   6   6   8        492.38        483.51         9.34 o
 -10   7   8        151.09        155.28         6.38 o
  -9   7   8         35.71         32.72         3.15 o
  -8   7   8        380.49        396.20        13.70 o
  -7   7   8         52.99         56.82         5.71 o
  -6   7   8        579.72        592.21         7.10 o
  -5   7   8        753.32        760.40         8.02 o
  -4   7   8          0.27          0.26         0.46 o
  -3   7   8        838.24        828.23         7.23 o
  -2   7   8          9.68         10.51         0.89 o
  -1   7   8        108.15        108.98         2.35 o
   0   7   8          7.44          6.73         0.78 o
   1   7   8          4.40          6.08         0.85 o
   2   7   8        799.39        804.51         8.50 o
   3   7   8        425.55        436.62         8.18 o
   4   7   8        639.09        614.65        10.25 o
   5   7   8       1033.24       1044.86        14.43 o
   6   7   8         67.45         65.79         3.97 o
 -10   8   8         41.48         31.93         5.94 o
  -9   8   8         69.77         79.55         4.76 o
  -8   8   8          2.66          2.52         0.94 o
  -7   8   8        492.52        473.94         8.70 o
  -6   8   8        216.16        226.72         5.27 o
  -5   8   8         41.67         39.27         2.03 o
  -4   8   8         34.26         31.81         1.78 o
  -3   8   8         35.61         32.54         1.75 o
  -2   8   8        719.63        703.70         6.75 o
  -1   8   8        232.52        236.16         3.65 o
   0   8   8        131.72        127.75         2.68 o
   1   8   8        318.58        318.17         5.35 o
   2   8   8        514.38        496.24         7.97 o
   3   8   8         58.16         54.68         3.33 o
   4   8   8          2.40          2.89         1.77 o
   5   8   8          0.39          1.72         0.92 o
   6   8   8         87.11         78.28        12.25 o
  -9   9   8         32.50         28.73         5.04 o
  -8   9   8          0.38          0.26         0.81 o
  -7   9   8        130.29        128.02         4.42 o
  -6   9   8         95.37         92.41         3.86 o
  -5   9   8        890.35        879.30        11.10 o
  -4   9   8       2159.18       2133.06        15.98 o
  -3   9   8         46.65         44.36         2.14 o
  -2   9   8          7.10          7.69         0.79 o
  -1   9   8        503.56        491.31         5.68 o
   0   9   8         12.71         13.65         1.08 o
   1   9   8        126.76        129.56         4.36 o
   2   9   8         71.93         66.33         3.72 o
   3   9   8         59.26         57.02         3.54 o
   4   9   8        251.73        248.96         6.49 o
   5   9   8        701.94        704.86        11.75 o
  -8  10   8        138.03        137.53         6.47 o
  -7  10   8        269.06        277.06         6.72 o
  -6  10   8        133.04        138.52         4.80 o
  -5  10   8        823.28        812.19        11.82 o
  -4  10   8        888.45        893.97        11.31 o
  -3  10   8         96.72         99.58         3.69 o
  -2  10   8        495.01        505.07         7.35 o
  -1  10   8        292.71        297.02         4.99 o
   0  10   8        679.08        668.83         9.25 o
   1  10   8        640.78        631.87        10.68 o
   2  10   8         20.82         20.70         2.44 o
   3  10   8        171.98        176.12         5.44 o
   4  10   8        762.53        730.39        11.98 o
  -8  11   8        282.82        282.47        18.62 o
  -7  11   8         20.09         15.87         2.00 o
  -6  11   8         55.37         55.24         3.59 o
  -5  11   8         21.08         23.33         2.18 o
  -4  11   8         34.53         34.49         2.99 o
  -3  11   8        264.15        261.55         9.18 o
  -2  11   8         75.34         78.66         4.24 o
  -1  11   8        219.63        201.43         5.44 o
   0  11   8         37.08         36.34         3.31 o
   1  11   8        132.82        130.70         5.97 o
   2  11   8        332.65        347.38        10.12 o
   3  11   8         14.90         10.09         1.94 o
  -7  12   8          7.98          8.96         2.15 o
  -6  12   8         98.01        112.83         8.31 o
  -5  12   8        122.09        118.19         4.35 o
  -4  12   8         20.82         20.99         3.63 o
  -3  12   8          5.45          7.85         1.70 o
  -2  12   8         10.10          7.34         1.50 o
  -1  12   8         36.93         42.10         3.31 o
   0  12   8         14.35          7.23         1.41 o
   1  12   8        116.97        124.00         4.93 o
   2  12   8         28.71         34.01         3.78 o
  -6  13   8        461.04        426.67        22.53 o
  -5  13   8        358.61        345.11         8.58 o
  -4  13   8       1209.47       1207.93        39.63 o
  -3  13   8        352.94        353.65         9.96 o
  -2  13   8         74.55         64.71         4.84 o
  -1  13   8        852.26        858.48        14.27 o
   0  13   8         17.63         15.27         1.97 o
   1  13   8        308.22        326.76         8.56 o
  -3  14   8          0.46         -0.37         2.04 o
  -2  14   8         90.74         99.75         9.21 o
  -1  14   8         87.61         75.20         9.47 o
 -11   1   9         10.02         11.57         2.60 o
 -10   1   9        622.22        596.01        13.97 o
  -9   1   9         15.57         17.15         2.05 o
  -8   1   9       1820.42       1781.99        17.11 o
  -7   1   9        103.86        101.88         2.84 o
  -6   1   9         23.04         22.54         1.52 o
  -5   1   9        374.28        377.19         5.29 o
  -4   1   9        660.76        665.30         7.12 o
  -3   1   9        204.83        207.74         3.60 o
  -2   1   9         26.58         29.37         1.38 o
  -1   1   9        853.96        863.92         9.94 o
   0   1   9        461.70        467.76         5.94 o
   1   1   9       1932.04       1912.81        15.02 o
   2   1   9          0.83          2.24         0.64 o
   3   1   9         82.75         87.28         2.86 o
   4   1   9        340.11        328.78         8.28 o
   5   1   9        123.95        123.86         5.62 o
   6   1   9          9.00          6.17         1.58 o
 -11   2   9        227.19        233.92         7.03 o
 -10   2   9        278.21        281.32         7.55 o
  -9   2   9       1619.28       1621.11        20.50 o
  -8   2   9         63.75         73.36         3.34 o
  -7   2   9         86.59         84.58         2.61 o
  -6   2   9        721.38        721.76         8.05 o
  -5   2   9         10.11         10.13         0.96 o
  -4   2   9         51.80         53.74         2.20 o
  -3   2   9       1740.63       1768.35        13.43 o
  -2   2   9        428.48        409.83         4.69 o
  -1   2   9        485.89        511.55         6.07 o
   0   2   9       2537.67       2567.78        18.11 o
   1   2   9       1651.61       1657.66        13.61 o
   2   2   9        911.82        929.12         9.69 o
   3   2   9        134.63        152.34         3.71 o
   4   2   9        477.32        466.90        10.10 o
   5   2   9        291.05        302.05         8.31 o
   6   2   9        453.92        457.84        10.73 o
 -11   3   9         97.40         81.62         5.87 o
 -10   3   9        193.17        183.21         6.08 o
  -9   3   9          5.02          3.97         1.10 o
  -8   3   9        281.80        272.43         6.57 o
  -7   3   9        135.95        147.08         3.54 o
  -6   3   9          7.94          7.17         0.90 o
  -5   3   9       1899.01       1878.92        14.85 o
  -4   3   9        699.15        693.21         7.55 o
  -3   3   9          5.55          3.63         0.82 o
  -2   3   9          0.83          0.91         0.43 o
  -1   3   9        462.39        449.35         5.73 o
   0   3   9        382.50        371.16         5.29 o
   1   3   9         54.00         48.69         2.43 o
   2   3   9         42.32         45.98         2.50 o
   3   3   9        279.31        284.39         6.17 o
   4   3   9        675.54        654.76        12.22 o
   5   3   9          2.59          4.05         1.27 o
   6   3   9        370.71        382.34        10.45 o
 -10   4   9        230.10        226.68         6.85 o
  -9   4   9        306.00        286.89         7.50 o
  -8   4   9         43.11         37.32         3.05 o
  -7   4   9        697.98        708.29         9.28 o
  -6   4   9        338.92        336.24         5.39 o
  -5   4   9        211.70        217.66         4.13 o
  -4   4   9        130.07        134.72         3.12 o
  -3   4   9         18.53         22.97         1.52 o
  -2   4   9        919.24        927.76         7.48 o
  -1   4   9        249.63        248.12         4.20 o
   0   4   9        428.20        408.25         5.67 o
   1   4   9        427.83        420.17         5.96 o
   2   4   9        273.75        255.51         4.35 o
   3   4   9         65.06         62.12         3.42 o
   4   4   9         26.28         26.81         2.85 o
   5   4   9         71.62         77.34         5.76 o
   6   4   9         52.50         52.37         5.82 o
 -10   5   9       1172.59       1210.98        18.65 o
  -9   5   9        228.11        246.03         7.08 o
  -8   5   9        371.14        370.32         8.53 o
  -7   5   9        364.79        363.67        10.38 o
  -6   5   9          1.29          1.87         0.62 o
  -5   5   9        289.84        293.93         4.65 o
  -4   5   9          6.15          5.54         0.75 o
  -3   5   9        255.30        253.77         4.65 o
  -2   5   9       1648.92       1639.53        11.70 o
  -1   5   9        920.06        940.22         8.17 o
   0   5   9       1338.75       1332.67        11.89 o
   1   5   9       1203.04       1231.67        11.59 o
   2   5   9        135.36        135.53         3.19 o
   3   5   9        710.50        706.62        10.02 o
   4   5   9        385.83        411.24         8.18 o
   5   5   9        196.54        199.35        12.35 o
   6   5   9         22.94         24.22         4.59 o
 -10   6   9          0.82          0.48         1.43 o
  -9   6   9        561.44        537.05        11.36 o
  -8   6   9         18.99         18.10         2.22 o
  -7   6   9         10.42          6.09         1.42 o
  -6   6   9        805.13        792.19         9.13 o
  -5   6   9        109.43        110.55         2.84 o
  -4   6   9        205.78        204.64         3.82 o
  -3   6   9        534.03        526.72         7.19 o
  -2   6   9          0.21          0.47         0.44 o
  -1   6   9         56.92         59.39         1.96 o
   0   6   9        831.22        819.94         8.95 o
   1   6   9         61.95         65.21         2.83 o
   2   6   9          0.93          0.66         0.68 o
   3   6   9        232.75        224.29         5.84 o
   4   6   9          4.90          4.41         1.13 o
   5   6   9         29.67         22.66         2.23 o
  -9   7   9        198.11        198.01         9.34 o
  -8   7   9         38.01         35.07         2.99 o
  -7   7   9          3.45          0.54         0.82 o
  -6   7   9        358.48        334.93         7.05 o
  -5   7   9        260.22        259.02         4.52 o
  -4   7   9        381.46        385.23         5.52 o
  -3   7   9        177.30        175.76         4.06 o
  -2   7   9        223.62        220.20         4.32 o
  -1   7   9        257.91        260.10         3.89 o
   0   7   9         43.21         47.50         2.38 o
   1   7   9         23.45         23.83         2.01 o
   2   7   9          2.01          0.58         0.83 o
   3   7   9        450.70        449.38         8.62 o
   4   7   9          0.46          0.39         0.89 o
   5   7   9        214.49        219.23         6.15 o
  -9   8   9        462.81        460.95        10.35 o
  -8   8   9        593.61        611.80        11.89 o
  -7   8   9        367.64        374.83         8.84 o
  -6   8   9        261.58        262.26         6.36 o
  -5   8   9         94.77        108.13         3.56 o
  -4   8   9        246.08        248.69         5.65 o
  -3   8   9        315.89        318.99         5.73 o
  -2   8   9        402.10        394.24         5.57 o
  -1   8   9        655.54        663.10         7.16 o
   0   8   9        284.17        278.30         6.77 o
   1   8   9          0.58          3.69         2.48 o
   2   8   9       1043.68       1041.39        15.86 o
   3   8   9        147.30        145.00         4.83 o
   4   8   9         87.19         95.58         4.34 o
  -8   9   9        150.77        148.81         5.60 o
  -7   9   9        378.02        402.08         8.33 o
  -6   9   9         93.87        101.45         4.97 o
  -5   9   9         81.42         81.91         3.95 o
  -4   9   9        425.86        414.21         9.84 o
  -3   9   9         17.59         13.56         1.82 o
  -2   9   9        464.48        448.40        11.99 o
  -1   9   9          5.85          4.65         0.88 o
   0   9   9        782.37        790.89        24.03 o
   1   9   9        720.72        722.61        12.76 o
   2   9   9          8.69          5.72         1.32 o
   3   9   9        342.31        337.11         8.18 o
   4   9   9        171.65        168.09         5.43 o
  -8  10   9         81.23        106.11        12.41 o
  -7  10   9          2.38          3.84         1.04 o
  -6  10   9          5.79          3.52         1.13 o
  -5  10   9         59.92         69.86         3.97 o
  -4  10   9        349.59        344.41        11.63 o
  -3  10   9         93.48        100.60         5.17 o
  -2  10   9          2.00          2.48         1.00 o
  -1  10   9        484.81        484.66        10.34 o
   0  10   9         27.93         27.16         2.40 o
   1  10   9         39.30         36.84         3.25 o
   2  10   9        293.02        300.92         8.87 o
   3  10   9         50.44         57.36         4.23 o
  -7  11   9        879.04        841.13        16.56 o
  -6  11   9        569.31        562.71        10.16 o
  -5  11   9         16.93         21.05         2.31 o
  -4  11   9         33.27         34.80         3.04 o
  -3  11   9        613.11        584.72        17.66 o
  -2  11   9        461.09        478.19        10.14 o
  -1  11   9        340.50        342.95         8.95 o
   0  11   9        285.71        284.21         6.88 o
   1  11   9        328.46        329.13         8.62 o
   2  11   9        671.29        683.95        13.15 o
  -6  12   9        405.99        397.84        14.88 o
  -5  12   9          2.21          2.12         1.26 o
  -4  12   9         11.05          7.83         1.48 o
  -3  12   9         49.82         43.33         4.10 o
  -2  12   9        155.30        159.64         5.73 o
  -1  12   9       1937.80       1890.86        21.18 o
   0  12   9         69.59         58.99         4.02 o
   1  12   9          4.88          5.41         1.71 o
  -2  13   9        241.75        251.22        11.24 o
  -1  13   9         26.64         20.39         3.70 o
 -10   0  10         68.63         76.49         9.47 o
  -9   0  10        357.10        359.76        17.31 o
  -8   0  10          3.19          3.53         2.41 o
  -7   0  10       1054.08        987.06        29.04 o
  -6   0  10         78.39         89.10         5.65 o
  -5   0  10       2417.94       2448.43        25.33 o
  -4   0  10          4.51          3.39         1.21 o
  -3   0  10       1067.95       1049.60        15.80 o
  -2   0  10       2558.36       2598.13        32.23 o
  -1   0  10        511.66        489.56         8.88 o
   0   0  10        215.46        219.68         8.13 o
   1   0  10        269.52        295.86         7.18 o
   2   0  10        334.74        325.03         9.09 o
   3   0  10          0.24         -1.11         1.11 o
   4   0  10       1263.01       1261.32        26.59 o
   5   0  10         79.05         85.36         8.26 o
 -10   1  10         22.67         17.34         3.53 o
  -9   1  10          0.02          0.03         1.26 o
  -8   1  10         89.01         98.57         6.40 o
  -7   1  10        369.29        358.98         7.98 o
  -6   1  10       1141.08       1170.52        12.95 o
  -5   1  10        200.36        193.09         4.50 o
  -4   1  10         35.53         32.04         2.06 o
  -3   1  10        581.77        585.17         8.67 o
  -2   1  10          7.78          6.83         0.94 o
  -1   1  10         37.12         32.85         1.77 o
   0   1  10        178.35        169.42         3.63 o
   1   1  10        298.17        310.46         5.19 o
   2   1  10         53.87         48.60         2.96 o
   3   1  10         52.96         61.05         4.10 o
   4   1  10        915.00        948.92        15.75 o
   5   1  10        424.97        469.89        10.96 o
 -10   2  10         36.36         31.12         3.96 o
  -9   2  10         25.00         24.89         2.59 o
  -8   2  10          9.42          4.55         1.26 o
  -7   2  10         85.53         92.94         3.54 o
  -6   2  10         71.97         70.29         3.08 o
  -5   2  10        251.27        261.76         5.36 o
  -4   2  10        193.70        197.14         4.49 o
  -3   2  10          0.24          0.87         1.10 o
  -2   2  10        259.60        239.40         6.05 o
  -1   2  10        262.15        258.52         5.13 o
   0   2  10        169.83        182.19         4.07 o
   1   2  10          0.93          2.61         0.68 o
   2   2  10         28.12         30.28         2.46 o
   3   2  10         76.05         89.51         4.59 o
   4   2  10         45.85         43.66         3.58 o
   5   2  10         51.64         55.24         4.23 o
 -10   3  10         71.07         81.27         5.47 o
  -9   3  10          8.11          4.64         1.27 o
  -8   3  10         94.19        100.13         5.17 o
  -7   3  10        115.41        124.42         4.16 o
  -6   3  10       2123.76       2164.28        17.11 o
  -5   3  10          0.77          1.14         0.60 o
  -4   3  10       2011.18       2014.67        15.72 o
  -3   3  10       1489.93       1508.57        16.01 o
  -2   3  10         93.35         85.18         3.46 o
  -1   3  10        311.04        313.06         5.75 o
   0   3  10         79.79         81.05         2.98 o
   1   3  10         24.55         26.91         2.10 o
   2   3  10         80.66         86.52         7.31 o
   3   3  10       1125.32       1108.96        19.50 o
   4   3  10        439.59        458.18        11.95 o
   5   3  10        699.36        693.21        16.16 o
 -10   4  10          9.87         10.58         2.62 o
  -9   4  10         24.42         25.32         2.62 o
  -8   4  10        182.47        184.04         6.41 o
  -7   4  10        295.43        292.08         7.37 o
  -6   4  10         92.60         93.94         3.13 o
  -5   4  10       2380.19       2379.25        18.12 o
  -4   4  10         37.24         44.00         2.35 o
  -3   4  10         10.34         11.87         1.31 o
  -2   4  10       2291.18       2283.85        18.79 o
  -1   4  10        215.92        217.50         4.20 o
   0   4  10         27.84         31.46         2.02 o
   1   4  10        168.29        176.25         5.72 o
   2   4  10        184.48        187.62         7.03 o
   3   4  10         59.80         56.82         4.70 o
   4   4  10        841.42        820.17        16.93 o
   5   4  10        128.78        136.53         7.14 o
  -9   5  10          0.65          2.84         1.06 o
  -8   5  10         36.79         31.64         2.96 o
  -7   5  10        277.84        269.79         7.25 o
  -6   5  10        235.79        226.63         6.40 o
  -5   5  10        287.38        286.44         5.13 o
  -4   5  10        563.66        566.96         8.44 o
  -3   5  10        152.07        159.04         3.82 o
  -2   5  10         98.35         96.27         2.71 o
  -1   5  10          4.38          4.05         0.69 o
   0   5  10         86.67         95.71         2.96 o
   1   5  10        464.72        467.02         8.51 o
   2   5  10         53.51         51.92         4.21 o
   3   5  10        137.28        138.78         7.05 o
   4   5  10        160.55        158.05         7.03 o
  -9   6  10        339.76        349.05         8.82 o
  -8   6  10          1.00          1.10         0.92 o
  -7   6  10        465.83        505.19        10.33 o
  -6   6  10         57.28         62.56         4.05 o
  -5   6  10        629.79        655.97        10.22 o
  -4   6  10       1218.32       1229.40        13.62 o
  -3   6  10        195.68        196.54         4.43 o
  -2   6  10        181.46        189.20         3.76 o
  -1   6  10        437.87        443.31         6.84 o
   0   6  10        134.97        130.51         5.07 o
   1   6  10          7.58          6.81         1.41 o
   2   6  10        173.83        170.00         5.85 o
   3   6  10        364.06        369.77         8.13 o
   4   6  10        178.76        180.84         5.53 o
  -9   7  10         19.50         24.09         3.24 o
  -8   7  10          9.99          7.49         1.42 o
  -7   7  10         79.59         81.24         4.84 o
  -6   7  10       1006.03        976.22        15.01 o
  -5   7  10          1.22          2.41         0.87 o
  -4   7  10       1327.18       1306.56        17.45 o
  -3   7  10        429.66        430.42         8.27 o
  -2   7  10        481.75        484.40         7.07 o
  -1   7  10        912.88        929.11        12.55 o
   0   7  10         15.51         15.37         1.98 o
   1   7  10        281.14        275.43         7.46 o
   2   7  10          2.58          4.02         1.20 o
   3   7  10        470.12        469.97        13.15 o
   4   7  10         64.44         60.74         7.80 o
  -8   8  10         38.02         22.87         4.34 o
  -7   8  10        244.42        257.34        10.50 o
  -6   8  10        111.87        104.49         4.09 o
  -5   8  10         33.35         38.32         2.85 o
  -4   8  10          0.29          0.19         0.79 o
  -3   8  10        114.43        115.11         5.28 o
  -2   8  10        277.76        286.07         6.46 o
  -1   8  10         10.06          9.26         1.58 o
   0   8  10        113.35        119.18         4.88 o
   1   8  10         71.36         66.12         4.37 o
   2   8  10          0.16          1.38         0.95 o
   3   8  10         47.03         49.73         3.97 o
  -7   9  10         99.60        114.51         4.86 o
  -6   9  10         55.02         61.40         4.12 o
  -5   9  10        753.61        744.78        13.09 o
  -4   9  10        986.18       1025.37        17.64 o
  -3   9  10        197.30        204.66         6.30 o
  -2   9  10         17.47         22.84         3.05 o
  -1   9  10         27.37         26.54         2.46 o
   0   9  10        483.82        484.88        10.37 o
   1   9  10         38.87         34.43         3.27 o
   2   9  10        346.81        353.74         9.05 o
  -7  10  10        224.40        202.99        14.50 o
  -6  10  10         23.64         17.34         1.97 o
  -5  10  10        571.29        552.65        11.25 o
  -4  10  10        501.17        497.27        10.50 o
  -3  10  10        920.20        931.10        15.00 o
  -2  10  10        416.65        398.54         8.13 o
  -1  10  10        213.03        224.24         5.44 o
   0  10  10        503.63        483.50        10.56 o
   1  10  10         52.55         53.15         4.83 o
   2  10  10         52.28         60.70        10.77 o
  -6  11  10         80.53         88.19        10.58 o
  -5  11  10          0.98          2.29         1.29 o
  -4  11  10        259.89        269.87         7.64 o
  -3  11  10        204.88        204.42         6.57 o
  -2  11  10         18.99         17.98         2.03 o
  -1  11  10        162.77        175.86         6.72 o
   0  11  10          0.56          0.84         0.92 o
  -3  12  10        116.84        108.83        14.12 o
  -2  12  10        141.19        133.12         7.36 o
  -9   1  11          9.78          6.75         2.35 o
  -8   1  11       2321.25       2291.99        37.52 o
  -7   1  11         57.78         58.20         4.53 o
  -6   1  11         22.30         22.90         2.38 o
  -5   1  11        442.76        464.58         7.59 o
  -4   1  11         69.07         76.28         3.47 o
  -3   1  11         17.40         24.23         4.45 o
  -2   1  11          0.77          4.19         1.67 o
  -1   1  11         84.72         93.55         2.92 o
   0   1  11        829.11        844.84        12.21 o
   1   1  11       1378.22       1395.48        18.75 o
   2   1  11        909.90        898.34        14.74 o
   3   1  11        338.28        355.72         9.14 o
   4   1  11         45.46         42.28         4.50 o
  -9   2  11       1660.15       1654.16        25.34 o
  -8   2  11         41.19         41.69         4.00 o
  -7   2  11       1262.23       1234.68        20.07 o
  -6   2  11        249.36        244.62         7.77 o
  -5   2  11          2.58          0.75         0.71 o
  -4   2  11       1188.22       1190.90        16.05 o
  -3   2  11        368.75        393.31        12.05 o
  -2   2  11         89.22        100.63         5.83 o
  -1   2  11          0.60          1.31         0.62 o
   0   2  11       1175.79       1131.87        18.60 o
   1   2  11        518.08        512.86        12.05 o
   2   2  11       1738.40       1694.28        25.40 o
   3   2  11         11.42         12.01         1.75 o
   4   2  11        135.04        127.78         5.48 o
  -9   3  11        389.31        400.16         9.49 o
  -8   3  11        304.88        341.48         9.92 o
  -7   3  11         24.04         17.99         2.56 o
  -6   3  11        144.89        145.84         6.00 o
  -5   3  11        451.25        454.99         9.33 o
  -4   3  11         30.77         33.17         2.97 o
  -3   3  11        210.90        211.08        17.94 o
  -2   3  11         24.59         28.19         6.31 o
  -1   3  11        294.58        288.63         6.38 o
   0   3  11          8.12          4.31         1.58 o
   1   3  11        190.66        204.65         7.33 o
   2   3  11       1069.38       1076.41        19.27 o
   3   3  11         93.94         98.11         5.81 o
   4   3  11         45.46         43.35         7.95 o
  -9   4  11        393.08        429.22         9.89 o
  -8   4  11         97.81         99.39         5.04 o
  -7   4  11        158.33        176.38         5.87 o
  -6   4  11        791.57        793.94        13.04 o
  -5   4  11         67.84         74.68         4.28 o
  -4   4  11          7.83         11.10         2.29 o
  -3   4  11        367.61        381.84        17.78 o
  -2   4  11         55.02         53.09         7.43 o
  -1   4  11        560.38        561.99        11.29 o
   0   4  11          7.14          6.35         1.47 o
   1   4  11        637.48        640.19        13.91 o
   2   4  11        516.54        518.80        12.71 o
   3   4  11        127.33        124.76         8.68 o
  -9   5  11         66.46         67.11         5.70 o
  -8   5  11       1692.20       1650.13        21.68 o
  -7   5  11         26.29         23.12         4.53 o
  -6   5  11        648.93        643.86        11.76 o
  -5   5  11        780.54        780.69        14.93 o
  -4   5  11         32.38         31.68         3.15 o
  -3   5  11         28.44         26.89         4.34 o
  -2   5  11        204.13        200.50         8.60 o
  -1   5  11        361.49        361.27         9.60 o
   0   5  11        368.91        371.29        10.13 o
   1   5  11       1087.83       1053.38        18.90 o
   2   5  11        215.50        205.90         7.78 o
   3   5  11        895.24        896.97        24.76 o
  -8   6  11          7.27          5.61         1.32 o
  -7   6  11        336.30        350.16         8.72 o
  -6   6  11        228.69        238.65         8.86 o
  -5   6  11         22.77         25.00         2.96 o
  -4   6  11        156.53        164.04         6.39 o
  -3   6  11         35.73         35.41         2.96 o
  -2   6  11        272.72        266.46         8.86 o
  -1   6  11          6.80          5.57         1.08 o
   0   6  11        174.25        178.66         7.89 o
   1   6  11        189.22        182.09         6.13 o
   2   6  11        469.35        482.87        12.50 o
   3   6  11         85.89         78.36        15.78 o
  -8   7  11         20.18         25.08         3.41 o
  -7   7  11         94.17         99.34         4.97 o
  -6   7  11        208.77        215.97         6.69 o
  -5   7  11          3.84          3.79         2.07 o
  -4   7  11        255.83        263.73         8.37 o
  -3   7  11         32.00         32.10         3.56 o
  -2   7  11          0.05          0.08         1.29 o
  -1   7  11        139.05        126.70         4.88 o
   0   7  11        486.63        488.47        10.65 o
   1   7  11         50.36         51.59         3.95 o
   2   7  11         29.54         22.05         2.50 o
  -7   8  11        430.77        421.30         9.87 o
  -6   8  11        583.22        577.87        17.57 o
  -5   8  11         55.85         47.14         3.67 o
  -4   8  11         70.94         73.68         7.48 o
  -3   8  11         59.86         56.61         4.36 o
  -2   8  11          1.17          2.90         1.32 o
  -1   8  11        407.26        416.63        11.12 o
   0   8  11         18.04         17.43         2.18 o
   1   8  11        728.96        757.50        13.78 o
   2   8  11       1081.03       1014.62        34.44 o
  -6   9  11        238.23        229.91         8.32 o
  -5   9  11        202.73        205.43         6.59 o
  -4   9  11        267.88        264.32         7.48 o
  -3   9  11        146.21        149.20         5.93 o
  -2   9  11          1.05          0.69         1.06 o
  -1   9  11          6.88          6.99         1.78 o
   0   9  11        110.09        113.94         4.96 o
   1   9  11        761.22        808.74        40.51 o
  -4  10  11         18.17         18.46         2.65 o
  -3  10  11         49.78         43.95         3.58 o
  -2  10  11        165.52        164.57         5.80 o
  -1  10  11        209.61        200.61         8.42 o
  -8   0  12         56.24         54.95         8.17 o
  -7   0  12        193.37        203.14        12.82 o
  -6   0  12        173.13        176.53        11.71 o
  -5   0  12        636.51        677.45        23.32 o
  -2   0  12       2286.14       2237.47        50.90 o
  -1   0  12        189.05        188.28        12.45 o
   0   0  12        982.32        992.71        21.82 o
   1   0  12         65.91         59.36         6.22 o
   2   0  12         20.00         20.73         3.34 o
   3   0  12         82.83         61.46        10.40 o
  -8   1  12         91.56         96.16         7.71 o
  -7   1  12         81.02        105.93         7.22 o
  -6   1  12          9.73          8.68         2.97 o
  -5   1  12        169.48        168.48         7.95 o
  -4   1  12        255.24        279.50        14.88 o
  -3   1  12         59.83         55.69         7.61 o
  -2   1  12        557.10        585.09        22.37 o
  -1   1  12        783.43        821.43        15.38 o
   0   1  12        407.32        418.22        10.86 o
   1   1  12        227.01        241.25         8.26 o
   2   1  12         50.36         54.79         4.19 o
   3   1  12        153.84        154.38        12.26 o
  -8   2  12         36.54         36.35         5.55 o
  -7   2  12         12.12         12.04         2.15 o
  -6   2  12         39.21         40.48         5.95 o
  -5   2  12         15.90         20.04         6.68 o
  -4   2  12        117.76        118.13         9.66 o
  -3   2  12        310.61        315.73        16.00 o
  -2   2  12         96.53        100.28         8.73 o
  -1   2  12         71.48         75.92         5.39 o
   0   2  12         32.72         37.91         3.69 o
   1   2  12         34.50         28.94         3.10 o
   2   2  12        220.25        247.64         8.80 o
  -8   3  12         66.65         73.07         5.46 o
  -7   3  12        234.46        237.26         8.49 o
  -6   3  12        260.05        254.22         8.33 o
  -5   3  12        121.46        131.21         7.71 o
  -4   3  12       1147.45       1113.06        33.73 o
  -3   3  12        215.03        214.90        13.38 o
  -2   3  12        391.24        361.00        17.87 o
  -1   3  12       1366.20       1336.22        24.62 o
   0   3  12         58.37         67.10         5.06 o
   1   3  12        182.94        190.07         7.42 o
   2   3  12        150.57        138.02         6.54 o
  -8   4  12        161.23        162.51         6.95 o
  -7   4  12         54.31         52.77         4.60 o
  -6   4  12          0.22         -0.30         1.03 o
  -5   4  12        886.46        889.06        20.52 o
  -4   4  12         43.53         39.88         5.75 o
  -3   4  12         21.34         20.60         4.83 o
  -2   4  12       1470.81       1435.18        40.39 o
  -1   4  12        511.45        500.15        14.90 o
   0   4  12        443.45        430.91        13.01 o
   1   4  12          0.03         -0.37         1.09 o
   2   4  12          0.49          1.78         1.27 o
  -8   5  12        235.64        241.86        13.57 o
  -7   5  12         25.45         25.59         2.81 o
  -6   5  12         17.13         10.82         5.20 o
  -5   5  12        152.27        147.78         7.95 o
  -4   5  12         44.08         39.64         4.76 o
  -3   5  12          0.46          1.86         1.67 o
  -2   5  12         32.69         38.61         7.24 o
  -1   5  12        150.17        159.05         8.04 o
   0   5  12        533.59        520.55        12.69 o
   1   5  12        161.57        154.75         6.81 o
  -7   6  12          1.51          1.38         1.03 o
  -6   6  12        276.14        281.03         9.04 o
  -5   6  12         35.26         32.10         4.64 o
  -4   6  12          0.05          1.80         1.17 o
  -3   6  12       1198.10       1238.12        30.64 o
  -2   6  12         58.90         66.46         9.28 o
  -1   6  12        506.01        532.36        15.81 o
   0   6  12       1251.71       1255.75        21.50 o
   1   6  12          1.12          1.35         2.22 o
  -6   7  12        148.74        156.01         6.66 o
  -5   7  12         20.56         25.55         3.21 o
  -4   7  12        371.30        394.70        18.75 o
  -3   7  12        344.51        335.70        12.33 o
  -2   7  12        343.92        342.45        12.48 o
  -1   7  12       1284.98       1256.41        21.24 o
   0   7  12          0.39          1.30         1.12 o
  -5   8  12          3.43          2.29         1.29 o
  -4   8  12        177.70        177.28         7.04 o
  -3   8  12          2.23          3.04         1.69 o
  -2   8  12        205.52        228.19        10.37 o
  -1   8  12        268.70        287.98        11.17 o
  -7   1  13        100.64        109.99         7.45 o
  -6   1  13        277.27        276.91        15.25 o
  -3   1  13        920.96        945.34        30.66 o
  -2   1  13        198.60        231.58        13.94 o
  -1   1  13          0.66          0.19         2.04 o
   0   1  13         71.94         70.49         5.28 o
   1   1  13        193.59        144.96        20.07 o
  -7   2  13        958.30       1012.68        48.06 o
  -6   2  13         73.16         84.88        13.09 o
  -5   2  13         45.49         54.57         8.17 o
  -4   2  13       1743.21       1863.99        47.62 o
  -3   2  13        240.86        235.75        14.32 o
  -2   2  13          0.11          0.93         1.48 o
  -1   2  13          0.27          3.15         1.86 o
   0   2  13         70.23         80.05         5.70 o
  -7   3  13        224.41        258.82        10.95 o
  -6   3  13         63.74         60.34         5.74 o
  -5   3  13         21.83         18.56         4.83 o
  -4   3  13        124.37        119.80        10.22 o
  -3   3  13        127.79        146.93        11.14 o
  -2   3  13        440.06        408.20        19.93 o
  -1   3  13          2.14          1.67         1.86 o
   0   3  13         82.87         98.11         6.02 o
  -6   4  13         74.38         75.42         7.24 o
  -5   4  13        577.24        565.91        18.26 o
  -4   4  13         68.83         77.23        10.03 o
  -3   4  13         97.98        109.19        10.03 o
  -2   4  13        264.61        261.26        16.18 o
  -1   4  13        139.34        155.67        12.45 o
   0   4  13         99.10         97.43         8.28 o
  -5   5  13        783.28        798.03        20.15 o
  -4   5  13         18.13         24.50         5.94 o
  -3   5  13        419.08        427.48        20.85 o
  -2   5  13         63.84         73.14        10.40 o
  -5   6  13         56.94         49.56        10.40 o
                                                
